# Supplementary material for: Poly[(μ3-4-amino­benzene­sulfonato-κ3 N:O:O)(triphenyl­phosphine-κP)silver(I)]
Source: Acta Crystallogr Sect E Struct Rep Online. 2010 Jun 26;66(Pt 7):m855–6. doi: 10.1107/S1600536810024207 (PMC3006886; doi:10.1107/S1600536810024207)
Supplement: Supplementary file 2 [file e-66-0m855-Isup2.hkl]

# 
# h,k,l, Fc-squared, Fo-squared, sigma(Fo-squared) and status flag 
# 
data_I
_shelx_title '  C2/c' 
_shelx_refln_list_code          4 
_shelx_F_calc_maximum      577.60 
_exptl_crystal_F_000      2192.00 
_reflns_d_resolution_high  0.7697 
 
loop_ 
 _symmetry_equiv_pos_as_xyz 
 'x, y, z' 
 '-x, y, -z+1/2' 
 'x+1/2, y+1/2, z' 
 '-x+1/2, y+1/2, -z+1/2' 
 '-x, -y, -z' 
 'x, -y, z-1/2' 
 '-x+1/2, -y+1/2, -z' 
 'x+1/2, -y+1/2, z-1/2' 
 
_cell_length_a    28.2593 
_cell_length_b     9.4085 
_cell_length_c    18.5765 
_cell_angle_alpha  90.000 
_cell_angle_beta  118.229 
_cell_angle_gamma  90.000 
 
_shelx_F_squared_multiplier     1.000 
 
loop_ 
 _refln_index_h 
 _refln_index_k 
 _refln_index_l 
 _refln_F_squared_calc 
 _refln_F_squared_meas 
 _refln_F_squared_sigma 
 _refln_observed_status 
   2   0   0   136372.19   128497.33  16768.31 o 
   4   0   0      265.30      249.04     82.78 o 
   6   0   0     6533.46     5868.54    201.65 o 
   8   0   0    17499.78    14093.98    950.90 o 
  10   0   0    94692.48    90418.83   2330.67 o 
  12   0   0    90263.92    90558.18   2352.85 o 
  14   0   0    22672.02    21078.62    638.40 o 
  16   0   0    53197.73    51917.38   1427.28 o 
  18   0   0    47825.23    43502.08   1233.94 o 
  20   0   0    21209.72    21199.35    693.41 o 
  22   0   0     4735.32     4345.94    338.79 o 
  24   0   0    13232.17    13033.33    404.91 o 
  26   0   0    31346.47    31520.36    804.94 o 
  28   0   0     5849.17     5975.25    274.62 o 
  30   0   0        2.49      -31.99    122.83 o 
  32   0   0      712.28      494.98    180.06 o 
   1   1   0      181.41      205.52     21.89 o 
   3   1   0     9056.50     9831.09    165.70 o 
   5   1   0   333627.16   340599.94   6509.71 o 
   7   1   0    30793.70    31183.72    474.95 o 
   9   1   0     4269.57     4339.98    125.03 o 
  11   1   0      266.00      427.56     41.27 o 
  13   1   0       21.36      -18.89     25.92 o 
  15   1   0    13765.93    13756.95    258.94 o 
  17   1   0      450.06      575.15     53.69 o 
  19   1   0     7624.37     7349.31    198.44 o 
  21   1   0     3844.38     3752.76    134.15 o 
  23   1   0       80.40        7.41     43.24 o 
  25   1   0      330.51      394.89     65.98 o 
  27   1   0      662.05      542.58     89.13 o 
  29   1   0      782.30      910.60    104.99 o 
  31   1   0     3969.41     4303.71    383.89 o 
   0   2   0     4603.83     4889.65    144.57 o 
   2   2   0     1018.00     1241.75     62.89 o 
   4   2   0     9535.26    10717.80    260.61 o 
   6   2   0   103121.46   113387.85   1799.34 o 
   8   2   0    81854.97    89489.05   1605.52 o 
  10   2   0    21715.95    20332.50    334.70 o 
  12   2   0    22196.23    22472.76    372.55 o 
  14   2   0       18.56        0.12     27.96 o 
  16   2   0    26530.40    25407.35    524.15 o 
  18   2   0    18400.15    18023.98    334.72 o 
  20   2   0      670.85      661.70     64.10 o 
  22   2   0     1108.97      934.87     78.85 o 
  24   2   0     3685.89     3678.30    182.12 o 
  26   2   0    10073.91     9655.38    276.72 o 
  28   2   0     3015.63     2939.68    168.85 o 
  30   2   0      715.63      905.38    113.57 o 
   1   3   0     3871.47     4381.97     95.25 o 
   3   3   0     1885.65     2339.01     70.89 o 
   5   3   0    15413.98    17214.38    421.37 o 
   7   3   0    24100.50    27792.94    820.57 o 
   9   3   0    18705.80    19482.63    321.39 o 
  11   3   0    38347.69    41807.63    648.14 o 
  13   3   0     3983.20     4491.95    116.03 o 
  15   3   0      186.59      241.98     44.82 o 
  17   3   0     5156.42     5178.09    140.14 o 
  19   3   0        8.50       14.60     38.71 o 
  21   3   0     6968.89     6665.47    206.56 o 
  23   3   0        3.17      -43.88     54.31 o 
  25   3   0      739.17      645.40    112.43 o 
  27   3   0      468.69      552.19    120.89 o 
  29   3   0     1240.74     2547.92    412.59 o 
  31   3   0     2726.59     3061.82    388.71 o 
   0   4   0   109893.46   120292.63   2486.81 o 
   2   4   0    47222.73    50008.95    754.42 o 
   4   4   0     8756.67     9552.26    227.00 o 
   6   4   0       40.50      219.70     52.30 o 
   8   4   0    22680.64    24455.99    775.55 o 
  10   4   0    23627.33    24366.07    399.65 o 
  12   4   0      194.37      139.51     46.04 o 
  14   4   0      318.20      279.93     39.33 o 
  16   4   0     8124.01     8214.55    216.76 o 
  18   4   0    28645.19    27587.81    534.24 o 
  20   4   0    13924.76    13657.90    321.18 o 
  22   4   0     2200.55     2001.54    125.89 o 
  24   4   0     6628.06     6603.98    217.20 o 
  26   4   0      952.45     1035.83    114.71 o 
  28   4   0    14392.76    15493.08    390.43 o 
  30   4   0     2317.55     2547.15    226.11 o 
   1   5   0      374.17      561.96     42.72 o 
   3   5   0    13143.57    13820.70    247.23 o 
   5   5   0    34575.11    37242.21    643.37 o 
   7   5   0    21842.26    24559.76    815.58 o 
   9   5   0        7.17        9.60     22.59 o 
  11   5   0      824.13      619.03     47.10 o 
  13   5   0     1037.45      931.58     77.02 o 
  15   5   0     6428.73     6442.45    188.88 o 
  17   5   0       69.03       29.55     54.02 o 
  19   5   0     1846.51     1715.87    117.94 o 
  21   5   0     1762.18     1954.02    127.93 o 
  23   5   0     8499.66     7997.53    278.00 o 
  25   5   0     1888.90     2112.82    170.36 o 
  27   5   0       66.12      143.39    139.74 o 
  29   5   0     5162.13     5493.21    263.60 o 
   0   6   0    21492.10    22571.42    538.61 o 
   2   6   0    15622.94    15806.25    283.59 o 
   4   6   0     3988.00     3924.01    110.72 o 
   6   6   0    26974.86    29170.88    523.46 o 
   8   6   0    39105.20    43201.22   1036.06 o 
  10   6   0    11073.97    12030.33    266.82 o 
  12   6   0     1044.82     1173.83    102.40 o 
  14   6   0     1520.93     1376.56    116.99 o 
  16   6   0    21774.77    20682.01    489.97 o 
  18   6   0    21224.59    20466.62    495.88 o 
  20   6   0     5262.03     5580.48    244.89 o 
  22   6   0     1642.35     1685.84    145.22 o 
  24   6   0     2243.29     2522.89    178.19 o 
  26   6   0     3401.56     3191.19    323.70 o 
  28   6   0     5428.00     5522.79    267.72 o 
   1   7   0    14239.89    14481.30    303.88 o 
   3   7   0    31900.09    32517.71    590.31 o 
   5   7   0    32248.70    33337.84    801.75 o 
   7   7   0    20762.88    21248.48    639.80 o 
   9   7   0     2396.31     2303.01    144.95 o 
  11   7   0    33979.52    36735.55   1296.88 o 
  13   7   0    35897.20    36369.43    893.75 o 
  15   7   0    17628.07    17218.87    431.15 o 
  17   7   0      626.74      612.48     91.77 o 
  19   7   0       18.19      -10.67     80.17 o 
  21   7   0     7651.10     7730.29    332.94 o 
  23   7   0     9911.60     9319.16    386.98 o 
  25   7   0     1364.07     1440.67    150.37 o 
   0   8   0     1885.89     2000.54    184.17 o 
   2   8   0       44.61      133.05     60.55 o 
   4   8   0       82.48       98.60     74.01 o 
   6   8   0       13.25      -47.30     50.77 o 
   8   8   0     2844.03     2844.88    157.95 o 
  10   8   0     1140.30     1085.34    105.31 o 
  12   8   0     3855.14     3675.11    318.47 o 
  14   8   0      985.64     1240.92    117.16 o 
  16   8   0      255.91      255.35     77.16 o 
  18   8   0      227.76      161.82     95.90 o 
  20   8   0       79.54      154.38    113.71 o 
  22   8   0        2.80      137.90    103.47 o 
  24   8   0     1642.07     1658.31    160.78 o 
   1   9   0     4498.84     4828.99    193.88 o 
   3   9   0     6947.28     7450.87    294.28 o 
   5   9   0     6443.46     6667.44    306.16 o 
   7   9   0     4845.03     4938.31    240.02 o 
   9   9   0       12.60      -12.47     70.62 o 
  11   9   0     9327.60     9310.11    420.61 o 
  13   9   0    11482.62    10692.70    724.08 o 
  15   9   0      411.75      477.06    115.54 o 
  17   9   0     4768.50     4481.42    222.16 o 
  19   9   0     2272.56     2079.54    209.72 o 
  21   9   0     2881.51     2928.20    272.44 o 
   0  10   0     7005.46     7607.72    572.21 o 
   2  10   0       85.82      129.23     83.07 o 
   4  10   0      208.54      220.84     86.11 o 
   6  10   0      218.05      272.62    105.67 o 
   8  10   0      564.54      596.52    115.14 o 
  10  10   0      684.31      757.42    128.67 o 
  12  10   0     2972.35     2785.70    222.54 o 
  14  10   0     1540.22     1500.67    205.52 o 
  16  10   0     1016.80     1823.03    191.26 o 
  18  10   0      181.36      943.60    326.63 o 
   1  11   0     6806.50     6732.59    400.08 o 
   3  11   0    12673.79    13284.64    591.59 o 
   5  11   0    13160.14    13410.15    859.33 o 
   7  11   0     4812.89     4971.54    442.45 o 
   9  11   0      195.15      127.94     95.59 o 
  11  11   0     6354.29     6677.20    321.66 o 
  13  11   0    14308.19    13313.75    484.24 o 
   0  12   0      749.32     1314.72    315.17 o 
   2  12   0     3264.58     3248.21    328.49 o 
   4  12   0      543.81      984.82    191.98 o 
   6  12   0      678.03     1007.16    332.01 o 
 -31   1   1     1871.77     1804.66    211.81 o 
 -29   1   1      288.86      236.45     81.12 o 
 -27   1   1    19333.92    19960.51    446.82 o 
 -25   1   1    20718.60    20364.73    396.50 o 
 -23   1   1     4823.59     4785.36    154.25 o 
 -21   1   1    15198.49    15184.43    335.88 o 
 -19   1   1     3882.91     3719.09    127.78 o 
 -17   1   1    38466.02    36597.89    619.89 o 
 -15   1   1    61897.14    58794.08    901.74 o 
 -13   1   1      601.75      753.45    135.56 o 
 -11   1   1   115083.91   113999.33   1672.97 o 
  -9   1   1    97092.09    97401.52   1425.79 o 
  -7   1   1     8141.44     8073.98    224.42 o 
  -5   1   1     3443.59     3694.55    122.80 o 
  -3   1   1     6630.38     7092.48    129.92 o 
  -1   1   1   120150.66   133960.58   2109.96 o 
   1   1   1   175507.31   187289.89   5319.88 o 
   3   1   1    38046.31    39099.58    843.60 o 
   5   1   1    46230.15    49347.54    799.76 o 
   7   1   1    75065.45    72643.16   1234.81 o 
   9   1   1    70791.42    71906.26   1328.82 o 
  11   1   1    61975.88    59410.93   1115.88 o 
  13   1   1     1732.91     1742.18     78.12 o 
  15   1   1    24006.66    21530.63    437.41 o 
  17   1   1    26053.83    25000.36    433.43 o 
  19   1   1    13242.00    13620.49    277.51 o 
  21   1   1    14310.53    14122.63    294.39 o 
  23   1   1     1027.86      922.23    108.72 o 
  25   1   1    13661.53    14132.53    374.20 o 
  27   1   1    21099.34    21430.38    480.20 o 
  29   1   1      952.75     1328.04    125.54 o 
  31   1   1      549.80      788.76    110.85 o 
 -32   2   1     1993.41     2539.59    356.28 o 
 -30   2   1     1632.79     2336.89    297.50 o 
 -28   2   1       51.35       92.09     66.19 o 
 -26   2   1     2760.10     2970.04    159.60 o 
 -24   2   1      918.90      949.57    113.95 o 
 -22   2   1    13052.90    12081.97    260.48 o 
 -20   2   1    13103.69    13160.75    268.28 o 
 -18   2   1     2407.42     2662.11    126.76 o 
 -16   2   1    28143.13    30019.47    842.65 o 
 -14   2   1     8835.22     9640.16    316.83 o 
 -12   2   1    16587.76    20013.87    334.18 o 
 -10   2   1     6049.20     6541.44    163.80 o 
  -8   2   1        1.35      -11.68     20.93 o 
  -6   2   1   118563.34   127916.02   2702.56 o 
  -4   2   1    44367.13    48901.80    879.07 o 
  -2   2   1     5790.99     6669.31    131.62 o 
   0   2   1    99054.89   111024.03   1757.16 o 
   2   2   1      267.52      367.90     26.42 o 
   4   2   1     3914.65     3706.09     83.20 o 
   6   2   1      312.87      493.99     33.21 o 
   8   2   1     3277.37     3588.35     97.01 o 
  10   2   1    13281.25    13688.98    242.93 o 
  12   2   1    16737.31    17693.99    308.12 o 
  14   2   1     3372.00     3512.33    120.87 o 
  16   2   1     4449.85     4334.17    126.25 o 
  18   2   1      496.08      520.83     56.55 o 
  20   2   1    11663.23    11081.56    244.99 o 
  22   2   1     2215.08     2316.50    117.95 o 
  24   2   1      394.64      402.10     78.43 o 
  26   2   1       11.46       76.80     66.72 o 
  28   2   1     1030.19     1276.41    122.00 o 
  30   2   1     1355.12     2240.90    325.99 o 
 -31   3   1     4193.86     4468.22    252.20 o 
 -29   3   1      908.72     1582.18    214.23 o 
 -27   3   1     7271.54     7527.02    277.17 o 
 -25   3   1     7781.73     7792.71    239.01 o 
 -23   3   1    12928.21    12528.58    310.59 o 
 -21   3   1     5419.76     5432.44    232.34 o 
 -19   3   1      794.26     1007.98     83.92 o 
 -17   3   1    18630.86    18399.59    359.64 o 
 -15   3   1    21705.94    21237.78    396.06 o 
 -13   3   1      975.32     1082.99     62.86 o 
 -11   3   1     4454.17     4115.13    111.71 o 
  -9   3   1    22688.45    22762.67    402.85 o 
  -7   3   1    88469.61    99394.19   2305.91 o 
  -5   3   1     7210.62     7670.72    212.63 o 
  -3   3   1     1018.92     1149.87     54.39 o 
  -1   3   1    17139.94    18377.33    292.95 o 
   1   3   1   208261.59   225107.31   3550.50 o 
   3   3   1    63845.02    69979.41   1032.08 o 
   5   3   1    40879.82    46769.88    770.61 o 
   7   3   1    51694.31    58652.08    879.25 o 
   9   3   1    31045.33    31083.30    534.59 o 
  11   3   1    40948.14    42397.59    660.73 o 
  13   3   1     2243.49     2218.30     91.29 o 
  15   3   1       52.99       64.61     35.56 o 
  17   3   1     3253.94     3245.57    116.14 o 
  19   3   1    31850.90    33210.80    565.24 o 
  21   3   1    16359.31    15394.45    527.18 o 
  23   3   1     6029.57     5782.67    201.72 o 
  25   3   1     2720.41     2887.68    201.81 o 
  27   3   1     4233.48     4262.44    217.01 o 
  29   3   1      126.34      319.17    157.79 o 
 -30   4   1     2273.98     2657.19    188.31 o 
 -28   4   1     4971.46     4653.34    200.78 o 
 -26   4   1     4256.29     4268.56    184.45 o 
 -24   4   1     1369.73     1401.37    110.31 o 
 -22   4   1     1451.25     1373.24    117.93 o 
 -20   4   1     6302.25     6220.16    193.63 o 
 -18   4   1      773.98      689.56     92.64 o 
 -16   4   1     1343.83     1434.67    104.38 o 
 -14   4   1     1284.23     1262.71     62.11 o 
 -12   4   1     7082.52     7392.36    167.85 o 
 -10   4   1    17782.59    19322.12    440.34 o 
  -8   4   1     8354.95    10239.32    623.13 o 
  -6   4   1    18905.21    22295.55    751.60 o 
  -4   4   1     9789.61    10159.73    207.38 o 
  -2   4   1      121.11      168.40     87.78 o 
   0   4   1     1348.33     1577.15    186.52 o 
   2   4   1      129.51      125.06     34.54 o 
   4   4   1    27405.01    29990.89    470.83 o 
   6   4   1   120413.18   136174.86   1990.96 o 
   8   4   1    14618.76    16146.48    280.19 o 
  10   4   1     7701.56     8798.24    179.29 o 
  12   4   1      371.95      258.00     39.17 o 
  14   4   1     1193.16     1282.88     71.47 o 
  16   4   1    11705.66    10902.02    261.77 o 
  18   4   1      152.41      208.73     62.70 o 
  20   4   1      848.23      889.34    103.45 o 
  22   4   1      441.24      400.47     75.28 o 
  24   4   1       35.73       31.68     62.17 o 
  26   4   1     3972.47     4895.62    369.62 o 
  28   4   1       31.75       97.86     73.34 o 
 -29   5   1     6293.71     6423.35    315.35 o 
 -27   5   1     1283.07     1709.81    296.79 o 
 -25   5   1     4817.60     4582.31    219.34 o 
 -23   5   1     2401.90     2442.33    165.21 o 
 -21   5   1     6773.52     6425.94    205.14 o 
 -19   5   1    25478.43    25917.11    603.99 o 
 -17   5   1    33066.74    31851.60    600.57 o 
 -15   5   1      914.05      743.33     73.75 o 
 -13   5   1        0.09       21.08     41.92 o 
 -11   5   1     6708.21     6833.84    199.51 o 
  -9   5   1    18116.20    19772.28    336.37 o 
  -7   5   1    68157.91    78296.96   1819.75 o 
  -5   5   1      260.42      199.15     40.10 o 
  -3   5   1    36599.44    39482.11    613.14 o 
  -1   5   1    23008.34    23462.22    383.58 o 
   1   5   1    10473.14    10193.05    194.40 o 
   3   5   1    18861.96    19778.65    416.13 o 
   5   5   1     4024.04     4432.82    113.36 o 
   7   5   1    71892.45    78344.34   1565.95 o 
   9   5   1    46573.64    48993.13    832.04 o 
  11   5   1     5904.13     6141.97    146.60 o 
  13   5   1        8.16      -17.70     45.17 o 
  15   5   1     5586.45     5281.04    173.82 o 
  17   5   1    48769.58    47863.37    955.90 o 
  19   5   1    20874.93    21294.56    522.60 o 
  21   5   1        5.94       45.14     71.48 o 
  23   5   1     5714.91     5927.44    215.22 o 
  25   5   1     6121.26     6417.41    257.19 o 
  27   5   1     7385.79     7690.58    295.85 o 
 -28   6   1     2375.66     2346.11    206.01 o 
 -26   6   1      275.49      267.04    113.74 o 
 -24   6   1     3250.04     3286.54    200.55 o 
 -22   6   1    16659.32    15786.79    544.49 o 
 -20   6   1     6826.38     6391.36    384.14 o 
 -18   6   1      368.02      339.65     85.45 o 
 -16   6   1     3202.55     3252.22    175.21 o 
 -14   6   1     9404.12     9975.53    301.03 o 
 -12   6   1     7246.07     7786.25    235.40 o 
 -10   6   1     2618.81     2856.14    242.12 o 
  -8   6   1      582.82      575.13     61.14 o 
  -6   6   1    47179.15    49537.91    959.24 o 
  -4   6   1    41550.13    43024.58    673.66 o 
  -2   6   1    47129.22    51061.77    788.74 o 
   0   6   1      850.67      783.82     53.84 o 
   2   6   1    31246.45    33507.88    594.04 o 
   4   6   1    19312.32    19188.34    332.85 o 
   6   6   1    13090.94    13976.79    260.61 o 
   8   6   1     1626.02     1598.68     76.85 o 
  10   6   1     1755.27     1801.58    101.05 o 
  12   6   1    84018.38    86119.38   1446.50 o 
  14   6   1    58671.77    58462.21   1148.12 o 
  16   6   1     3837.41     3629.78    216.46 o 
  18   6   1      503.13      408.63     88.89 o 
  20   6   1     8084.37     7912.35    273.21 o 
  22   6   1    11565.51    11219.12    348.21 o 
  24   6   1     5130.73     5590.77    248.11 o 
  26   6   1      218.41      271.80     97.59 o 
 -27   7   1     4049.82     4104.63    284.23 o 
 -25   7   1      799.06     1028.47    129.33 o 
 -23   7   1     3629.31     3408.22    208.79 o 
 -21   7   1       23.50      100.62     73.24 o 
 -19   7   1     3591.52     3609.01    200.11 o 
 -17   7   1     4357.03     4075.53    198.96 o 
 -15   7   1     1759.33     1769.58    133.46 o 
 -13   7   1      139.72       96.68     72.94 o 
 -11   7   1       94.75       34.04     91.29 o 
  -9   7   1    11976.29    12863.60    393.22 o 
  -7   7   1    19731.97    20339.19    462.29 o 
  -5   7   1     1229.22     1336.82     90.38 o 
  -3   7   1       19.27      -19.41     40.28 o 
  -1   7   1      212.69      304.21     52.99 o 
   1   7   1     1564.07     1694.81     94.30 o 
   3   7   1     6691.88     6631.47    243.75 o 
   5   7   1     2760.66     2699.45    115.26 o 
   7   7   1     1970.01     1773.50    115.43 o 
   9   7   1      883.87     1032.06     97.92 o 
  11   7   1      912.22     1111.40    105.92 o 
  13   7   1      275.22      255.48     88.81 o 
  15   7   1        0.64      -47.49     58.59 o 
  17   7   1      117.61       55.72     65.15 o 
  19   7   1     2973.04     3023.91    182.83 o 
  21   7   1      693.91     1664.36    391.47 o 
  23   7   1      251.46      182.43     87.53 o 
  25   7   1        6.55       84.46     85.85 o 
 -24   8   1     4366.50     4702.44    326.32 o 
 -22   8   1    10523.98    10664.96    605.95 o 
 -20   8   1      528.41      759.80    110.61 o 
 -18   8   1     3201.01     3159.49    190.95 o 
 -16   8   1     2097.51     1998.21    147.44 o 
 -14   8   1    18390.15    18791.81    464.02 o 
 -12   8   1    28182.66    28395.91   1193.07 o 
 -10   8   1      298.12      274.65     70.00 o 
  -8   8   1      163.61      266.31     80.19 o 
  -6   8   1     4095.91     4203.44    174.45 o 
  -4   8   1    21610.78    22227.94    500.68 o 
  -2   8   1    17924.06    18785.29    440.78 o 
   0   8   1        6.34      -10.99     46.95 o 
   2   8   1    15795.34    16462.95    481.03 o 
   4   8   1    19553.00    20739.49    471.67 o 
   6   8   1     8935.15     9160.87    323.52 o 
   8   8   1     6692.32     6554.37    219.04 o 
  10   8   1      322.68      345.45     73.20 o 
  12   8   1     6611.59     6992.48    241.05 o 
  14   8   1    12932.52    13827.68    564.32 o 
  16   8   1      969.61     1054.40    156.43 o 
  18   8   1     1649.32     1470.23    137.43 o 
  20   8   1     1055.50      868.03    157.47 o 
  22   8   1     4966.68     5413.02    374.51 o 
 -21   9   1      831.46     1040.47    276.87 o 
 -19   9   1      707.90      711.26    127.94 o 
 -17   9   1       89.25       11.42     62.56 o 
 -15   9   1     2631.64     2525.70    200.80 o 
 -13   9   1       41.10        7.81     75.20 o 
 -11   9   1       46.35      183.94     85.38 o 
  -9   9   1        5.03      -23.21     66.72 o 
  -7   9   1     1722.48     1624.86    159.02 o 
  -5   9   1     1110.99     1034.90    130.61 o 
  -3   9   1      281.33      257.80     86.65 o 
  -1   9   1     1444.50     1879.38    134.21 o 
   1   9   1      197.74      308.62     72.19 o 
   3   9   1       49.91       88.63     70.98 o 
   5   9   1      195.52      150.29     81.16 o 
   7   9   1      344.31      449.58    120.86 o 
   9   9   1       12.83      -52.73     75.63 o 
  11   9   1     1403.60     1415.71    153.95 o 
  13   9   1      715.06      661.99    122.49 o 
  15   9   1      337.67      300.78    102.69 o 
  17   9   1     1611.40     1908.44    192.63 o 
  19   9   1      181.38      466.98    196.02 o 
  21   9   1      381.35      346.57    103.08 o 
 -18  10   1     3825.02     3741.33    271.86 o 
 -16  10   1       31.02      158.97     95.52 o 
 -14  10   1     6486.00     6681.99    312.77 o 
 -12  10   1    12660.60    12011.51    430.49 o 
 -10  10   1     1488.37     1441.30    183.61 o 
  -8  10   1      377.31      303.33     98.49 o 
  -6  10   1     4779.60     4552.80    258.66 o 
  -4  10   1     8631.63     9386.20    357.30 o 
  -2  10   1     9080.66     9410.22    354.64 o 
   0  10   1     2227.91     2125.77    307.86 o 
   2  10   1    11835.97    12724.92    427.32 o 
   4  10   1     6731.25     6699.00    293.41 o 
   6  10   1     5209.72     5257.11    274.81 o 
   8  10   1     3670.06     3775.55    246.16 o 
  10  10   1      130.46      101.33     89.69 o 
  12  10   1    10338.71     9752.18    398.73 o 
  14  10   1    11476.54    11336.94    429.59 o 
  16  10   1     1050.77      947.19    152.44 o 
 -13  11   1       98.71      180.18     98.91 o 
 -11  11   1      190.49      288.67    105.79 o 
  -9  11   1     1109.63     1010.69    182.59 o 
  -7  11   1       49.74       -3.51     82.47 o 
  -5  11   1      197.55      268.28    137.33 o 
  -3  11   1     1216.16     1071.77    195.61 o 
  -1  11   1     1340.12     1514.57    223.92 o 
   1  11   1      106.88      296.16    133.01 o 
   3  11   1      731.52      797.41    171.89 o 
   5  11   1     1075.76     1123.94    240.06 o 
   7  11   1     1128.90     1294.69    159.98 o 
   9  11   1      152.96      102.34     97.43 o 
  11  11   1     1517.21     1341.97    167.75 o 
  13  11   1      760.96      927.95    150.98 o 
  -6  12   1     9084.91     8741.30    487.29 o 
  -4  12   1    14331.01    16319.75    703.74 o 
  -2  12   1     6674.03     6901.79    806.41 o 
   0  12   1       13.25      303.86    143.13 o 
   2  12   1     1740.93     2181.85    272.46 o 
   4  12   1    10992.32    11409.58    677.50 o 
 -32   0   2      557.21      427.57    155.13 o 
 -30   0   2     1946.02     1935.24    231.25 o 
 -28   0   2     9244.36     8887.28    330.05 o 
 -26   0   2    27085.09    26647.31    753.30 o 
 -24   0   2    30309.13    28846.39    839.71 o 
 -22   0   2      731.81      872.23    105.51 o 
 -20   0   2     3822.72     3326.70    165.75 o 
 -18   0   2      398.01      379.45     64.57 o 
 -16   0   2     4592.38     3403.74    146.26 o 
 -14   0   2     2882.51     2380.03    135.90 o 
 -12   0   2     4560.62     3726.03    138.98 o 
 -10   0   2    47429.83    46844.63   1697.03 o 
  -8   0   2    98082.11   100654.03   2079.33 o 
  -6   0   2      433.90      381.47     38.99 o 
  -4   0   2       39.09        6.95     10.43 o 
  -2   0   2     4976.00     5612.18    131.29 o 
   0   0   2   159082.33   152274.38   3116.07 o 
   2   0   2      306.91      274.57     28.95 o 
   4   0   2     3724.64     4102.25    122.92 o 
   6   0   2    53309.47    51930.83   1644.62 o 
   8   0   2    52790.95    52750.37   1124.75 o 
  10   0   2    91925.99    88120.05   1852.24 o 
  12   0   2    76191.12    73073.52   1902.70 o 
  14   0   2    25313.11    25408.94    721.74 o 
  16   0   2    32632.50    32148.48   1197.09 o 
  18   0   2    20491.12    21271.57    550.16 o 
  20   0   2     8621.03     8751.78    544.06 o 
  22   0   2     4688.35     4838.22    222.32 o 
  24   0   2     6696.75     6504.10    883.18 o 
  26   0   2    25219.62    26803.41    910.29 o 
  28   0   2     9001.41     9475.74    534.46 o 
  30   0   2        2.35     -156.15    186.71 o 
 -33   1   2      227.59      109.62    101.56 o 
 -31   1   2     3187.15     3050.45    172.53 o 
 -29   1   2       17.48       35.16     39.66 o 
 -27   1   2       86.23       49.56     53.62 o 
 -25   1   2      231.38      146.30     52.84 o 
 -23   1   2      228.04      165.91     52.85 o 
 -21   1   2        1.43       -7.01     39.02 o 
 -19   1   2       70.67       21.25     33.17 o 
 -17   1   2     2268.61     2223.58    150.34 o 
 -15   1   2     3906.52     4543.40    170.03 o 
 -13   1   2     6847.66     8367.59    260.88 o 
 -11   1   2    13698.44    14470.46    271.03 o 
  -9   1   2    27321.58    26223.52    481.08 o 
  -7   1   2        1.28       16.94     27.35 o 
  -5   1   2    37505.21    39680.66    686.65 o 
  -3   1   2     1042.39     1074.22     39.09 o 
  -1   1   2    21500.78    23435.08    348.98 o 
   1   1   2     3284.12     3505.64    144.95 o 
   3   1   2     4700.13     5243.90    156.90 o 
   5   1   2     2854.85     2910.16    154.77 o 
   7   1   2    23783.89    25840.63    629.68 o 
   9   1   2    11555.42    12205.22    270.19 o 
  11   1   2     2898.10     2733.87    116.59 o 
  13   1   2     1139.60     1015.35     76.09 o 
  15   1   2        4.58       42.57     43.51 o 
  17   1   2     1312.46     1246.40     78.82 o 
  19   1   2     4983.06     4998.64    165.15 o 
  21   1   2     2985.14     3052.67    151.54 o 
  23   1   2      806.92      844.68     80.75 o 
  25   1   2      481.33      572.35     82.14 o 
  27   1   2      344.45      310.43     82.10 o 
  29   1   2     1111.22     1349.51    131.11 o 
 -32   2   2     6586.90     6911.68    252.81 o 
 -30   2   2     4412.19     4678.63    202.78 o 
 -28   2   2     4881.91     5067.79    200.76 o 
 -26   2   2    11754.24    12032.93    308.82 o 
 -24   2   2    16178.75    15264.06    353.34 o 
 -22   2   2     1758.78     1846.87     98.02 o 
 -20   2   2     3070.50     3135.67    116.89 o 
 -18   2   2    18693.61    18580.33    358.89 o 
 -16   2   2    98974.63    99469.70   1554.29 o 
 -14   2   2    80321.80    76713.49   1325.87 o 
 -12   2   2      491.59      478.76     40.40 o 
 -10   2   2    55289.88    56842.34    852.28 o 
  -8   2   2    26641.48    26205.97    453.65 o 
  -6   2   2    20046.52    19297.90    456.20 o 
  -4   2   2    26872.05    28542.90    475.06 o 
  -2   2   2    27419.36    30131.42    498.57 o 
   0   2   2   246049.33   267529.94   4249.70 o 
   2   2   2    62895.58    68260.17   1002.33 o 
   4   2   2    98137.32   105255.91   1533.88 o 
   6   2   2     9193.53    10555.56    238.06 o 
   8   2   2    47418.17    48977.59    744.50 o 
  10   2   2    76860.27    74022.40   1109.74 o 
  12   2   2    39843.03    39236.17    621.67 o 
  14   2   2     2152.96     2241.14     92.98 o 
  16   2   2    12661.64    12411.84    292.34 o 
  18   2   2    21372.00    21338.74    424.40 o 
  20   2   2    16233.67    16353.04    433.14 o 
  22   2   2    12006.69    11585.55    265.37 o 
  24   2   2      502.00      526.98     92.35 o 
  26   2   2    13826.62    13816.71    367.06 o 
  28   2   2     9747.22    10128.76    306.25 o 
  30   2   2      611.85      797.20    118.68 o 
 -31   3   2     4224.07     4079.82    219.29 o 
 -29   3   2     3498.87     3703.37    211.12 o 
 -27   3   2      836.15      698.17     93.16 o 
 -25   3   2     2027.98     2096.62    132.98 o 
 -23   3   2      186.19      186.44     62.93 o 
 -21   3   2    11931.41    11351.84    277.73 o 
 -19   3   2    18594.25    18087.79    441.22 o 
 -17   3   2     1656.51     1990.54    416.69 o 
 -15   3   2     9026.96     9693.18    209.77 o 
 -13   3   2      202.32      220.14     37.64 o 
 -11   3   2     8648.98     8657.46    192.50 o 
  -9   3   2    30513.81    31806.63    655.46 o 
  -7   3   2      627.60      598.66     64.38 o 
  -5   3   2    10805.73    11539.33    291.54 o 
  -3   3   2     2110.24     2144.98     73.36 o 
  -1   3   2     7137.01     7723.31    141.51 o 
   1   3   2     1895.14     2492.62     70.37 o 
   3   3   2      399.98      424.73     38.62 o 
   5   3   2    90072.22    96882.61   1556.56 o 
   7   3   2    27742.82    29980.10    473.30 o 
   9   3   2        7.94       13.04     25.65 o 
  11   3   2       30.80       44.33     30.52 o 
  13   3   2     4687.23     4650.24    136.06 o 
  15   3   2    11372.60    11400.20    252.34 o 
  17   3   2    28230.58    27494.71    477.86 o 
  19   3   2      646.67      789.26     86.88 o 
  21   3   2     7161.76     7401.91    226.84 o 
  23   3   2      305.65      165.02     67.65 o 
  25   3   2       18.36       55.91     66.44 o 
  27   3   2       85.37      142.04     84.54 o 
  29   3   2      241.15      335.03    104.45 o 
 -30   4   2       60.67       15.80     76.10 o 
 -28   4   2    10973.06    10887.99    303.21 o 
 -26   4   2     4276.33     3949.53    176.40 o 
 -24   4   2    10449.80    10596.89    279.20 o 
 -22   4   2    12277.81    11750.59    333.62 o 
 -20   4   2      450.85      410.36     85.25 o 
 -18   4   2    19807.51    21024.30    530.44 o 
 -16   4   2    18927.06    19164.59    383.57 o 
 -14   4   2      710.79      533.57     64.83 o 
 -12   4   2      562.07      673.62     57.62 o 
 -10   4   2    26494.64    28262.86    506.16 o 
  -8   4   2    89951.99    99529.32   1618.12 o 
  -6   4   2    35305.36    39215.27    664.23 o 
  -4   4   2      935.33     1020.49     71.11 o 
  -2   4   2    34414.64    37219.79    630.82 o 
   0   4   2    43434.49    45864.07    696.06 o 
   2   4   2    12845.40    12235.17    217.05 o 
   4   4   2    16918.05    17955.19    301.74 o 
   6   4   2     8809.64     9470.56    183.38 o 
   8   4   2    42877.99    44991.44    697.34 o 
  10   4   2    29737.64    31236.13    537.98 o 
  12   4   2      274.85      228.40     40.67 o 
  14   4   2     2024.64     1979.58     90.14 o 
  16   4   2    12831.31    13113.81    308.97 o 
  18   4   2    13791.03    14279.68    330.52 o 
  20   4   2    15364.08    15296.11    422.82 o 
  22   4   2       19.71       25.16     75.04 o 
  24   4   2     3429.34     3569.28    180.75 o 
  26   4   2     2113.48     2294.63    167.96 o 
  28   4   2     5430.87     5816.53    239.21 o 
 -29   5   2     7995.68     8712.65    316.87 o 
 -27   5   2     4308.08     3815.49    217.75 o 
 -25   5   2     3503.10     3193.94    192.90 o 
 -23   5   2     2434.44     2634.81    168.13 o 
 -21   5   2    15377.87    14289.86    382.90 o 
 -19   5   2     8445.37     7691.16    217.24 o 
 -17   5   2       99.34      104.32     52.61 o 
 -15   5   2     5368.69     5184.98    159.42 o 
 -13   5   2     7727.47     8026.73    225.01 o 
 -11   5   2    11775.30    11485.25    251.65 o 
  -9   5   2     4598.50     4873.49    137.20 o 
  -7   5   2     3522.85     4479.28    329.75 o 
  -5   5   2    46156.42    48751.59    824.03 o 
  -3   5   2    45018.57    47899.57    809.79 o 
  -1   5   2    14528.52    15222.17    264.91 o 
   1   5   2     1636.72     2058.41     74.50 o 
   3   5   2     8698.64     9456.99    186.26 o 
   5   5   2    37262.63    40089.75    628.63 o 
   7   5   2     1891.35     1843.58     85.10 o 
   9   5   2     1838.18     1643.60     85.70 o 
  11   5   2     3207.25     3366.81    111.04 o 
  13   5   2     9471.29     9899.57    245.08 o 
  15   5   2    26517.20    26770.05    621.23 o 
  17   5   2     2841.36     2955.30    146.81 o 
  19   5   2     4926.16     4815.57    181.52 o 
  21   5   2     9558.07     9062.45    263.33 o 
  23   5   2     2292.77     2474.57    152.23 o 
  25   5   2     3287.10     3517.60    213.15 o 
  27   5   2     1167.24     1262.88    142.46 o 
 -28   6   2     2048.13     2238.31    290.86 o 
 -26   6   2      396.04      323.95     96.20 o 
 -24   6   2     2884.57     2745.68    180.60 o 
 -22   6   2     1839.66     1962.26    189.74 o 
 -20   6   2     3511.58     3363.52    183.52 o 
 -18   6   2    26843.70    26257.00    594.38 o 
 -16   6   2     3871.58     4047.38    184.18 o 
 -14   6   2      348.97      212.49     80.85 o 
 -12   6   2      632.67      702.85     83.92 o 
 -10   6   2      217.59      193.06     62.45 o 
  -8   6   2    12365.47    12119.58    259.02 o 
  -6   6   2    23859.25    24487.15    456.42 o 
  -4   6   2     5527.87     5688.55    156.88 o 
  -2   6   2    12183.28    13119.37    277.06 o 
   0   6   2     4419.88     4597.57    118.45 o 
   2   6   2     4524.63     3866.92    122.22 o 
   4   6   2     2079.78     2003.75     83.27 o 
   6   6   2     5008.56     4444.45    124.17 o 
   8   6   2    38491.70    39933.50    640.22 o 
  10   6   2     1654.33     1683.65    106.79 o 
  12   6   2     4903.04     5144.58    170.35 o 
  14   6   2     6393.96     5916.53    190.07 o 
  16   6   2     3614.38     3407.24    180.00 o 
  18   6   2     8075.64     8027.78    270.39 o 
  20   6   2     1889.83     1785.61    163.83 o 
  22   6   2     3748.02     3815.50    242.61 o 
  24   6   2     2188.41     2192.40    172.73 o 
  26   6   2      509.83      542.01    113.44 o 
 -27   7   2     3337.81     3036.68    207.01 o 
 -25   7   2      989.26      866.52    124.51 o 
 -23   7   2    11039.68    10969.97    374.07 o 
 -21   7   2     8561.45     8399.46    288.67 o 
 -19   7   2     2891.43     3058.16    181.97 o 
 -17   7   2      716.33      629.63     93.58 o 
 -15   7   2      104.52       96.41     61.35 o 
 -13   7   2    17777.94    17405.24    500.77 o 
 -11   7   2    13843.76    14999.58    429.62 o 
  -9   7   2     3184.24     2806.54    147.65 o 
  -7   7   2     3920.91     3687.34    173.10 o 
  -5   7   2     8061.20     8452.31    211.84 o 
  -3   7   2    11347.89    11575.85    261.97 o 
  -1   7   2     1714.10     1934.16    102.12 o 
   1   7   2    23879.23    23760.17    455.90 o 
   3   7   2    44977.46    46022.07    727.83 o 
   5   7   2    12989.42    13360.86    286.58 o 
   7   7   2    14054.73    14363.65    305.98 o 
   9   7   2     1420.29     1419.77    176.75 o 
  11   7   2     9414.88     9669.77    323.00 o 
  13   7   2    22165.13    20597.27    577.11 o 
  15   7   2     9721.06     9875.14    430.09 o 
  17   7   2     2129.87     1984.48    148.56 o 
  19   7   2      208.95      307.30     86.19 o 
  21   7   2     3287.14     3407.60    207.33 o 
  23   7   2     6719.81     7006.70    280.13 o 
 -24   8   2     2664.91     2980.93    203.89 o 
 -22   8   2     1003.73     1127.30    158.60 o 
 -20   8   2      256.81      195.98     80.65 o 
 -18   8   2     4771.68     4983.75    263.02 o 
 -16   8   2     2991.68     2760.28    168.42 o 
 -14   8   2     3814.46     3544.72    332.97 o 
 -12   8   2      116.42      237.79    114.99 o 
 -10   8   2     3092.35     3328.08    209.51 o 
  -8   8   2     3715.74     3760.07    277.48 o 
  -6   8   2    11650.06    12318.45    329.89 o 
  -4   8   2    10477.29    10104.08    287.75 o 
  -2   8   2     1908.21     2009.43    259.43 o 
   0   8   2    11705.63    11996.47    319.43 o 
   2   8   2    10726.37    11389.83    365.47 o 
   4   8   2    10644.75    11260.50    303.15 o 
   6   8   2     6280.32     6625.56    340.42 o 
   8   8   2      831.14      785.78     95.04 o 
  10   8   2      127.22      168.00     65.50 o 
  12   8   2     3500.09     3450.77    181.15 o 
  14   8   2     1180.40     1222.26    122.26 o 
  16   8   2     1529.99     1560.81    216.31 o 
  18   8   2     7545.61     7635.96    278.33 o 
  20   8   2     8727.02     9092.14    495.62 o 
  22   8   2     1047.06     1164.56    187.76 o 
 -23   9   2     3000.91     2826.13    201.51 o 
 -21   9   2     4652.90     5032.09    334.84 o 
 -19   9   2     4518.81     4444.40    247.36 o 
 -17   9   2     6210.41     5787.63    285.26 o 
 -15   9   2     4696.66     4524.28    215.23 o 
 -13   9   2    24134.18    23957.45    564.02 o 
 -11   9   2    18520.07    17440.35    529.52 o 
  -9   9   2     5417.09     5535.43    449.36 o 
  -7   9   2      359.15      322.11     91.84 o 
  -5   9   2     6756.38     6925.97    288.02 o 
  -3   9   2    36298.87    37794.61    933.60 o 
  -1   9   2    32767.88    34799.73    740.23 o 
   1   9   2     2216.21     2376.23    179.21 o 
   3   9   2      357.10      470.72     98.58 o 
   5   9   2    21353.52    21977.87    609.72 o 
   7   9   2    10483.22    10995.62    381.44 o 
   9   9   2     6195.48     6149.46    277.12 o 
  11   9   2      639.57      688.75    119.22 o 
  13   9   2    18401.82    18398.32    565.35 o 
  15   9   2    19040.49    17863.47    673.78 o 
  17   9   2     4595.29     4396.03    288.44 o 
  19   9   2      652.31      747.79    142.49 o 
 -18  10   2       49.98      133.26    104.18 o 
 -16  10   2      202.38      107.49    109.24 o 
 -14  10   2      488.04      378.00    113.32 o 
 -12  10   2     1371.41     1339.06    158.60 o 
 -10  10   2       54.09        9.38     73.77 o 
  -8  10   2       52.84       62.95     77.20 o 
  -6  10   2       88.58       49.54     97.72 o 
  -4  10   2      826.86      809.30    126.18 o 
  -2  10   2      464.80      454.38    104.90 o 
   0  10   2       52.37      198.49    117.15 o 
   2  10   2     4862.69     5295.63    486.13 o 
   4  10   2     2362.00     2537.49    197.24 o 
   6  10   2     3349.18     3713.32    244.44 o 
   8  10   2      564.40      380.75    105.42 o 
  10  10   2       40.98       24.00     78.89 o 
  12  10   2     1066.69     1016.87    151.08 o 
  14  10   2     2138.94     2020.69    203.70 o 
  16  10   2      302.89      706.42    139.69 o 
 -15  11   2      386.81      520.73    130.29 o 
 -13  11   2     9053.70     8649.57    373.48 o 
 -11  11   2     8667.50     8256.49    359.79 o 
  -9  11   2        4.09       20.19     84.05 o 
  -7  11   2     1384.06     1511.53    181.64 o 
  -5  11   2     3743.96     4214.22    876.85 o 
  -3  11   2     6425.83     7525.53    428.28 o 
  -1  11   2     2423.41     2889.45    288.30 o 
   1  11   2     8483.21     8542.67    471.47 o 
   3  11   2     4457.19     4956.13    408.76 o 
   5  11   2     8901.71     8367.38    454.36 o 
   7  11   2     5477.56     5997.72    306.37 o 
   9  11   2      376.02      304.22    138.70 o 
  11  11   2     4397.55     4098.94    438.24 o 
  -6  12   2      186.44      269.74    143.30 o 
  -4  12   2     2638.68     2752.42    297.70 o 
  -2  12   2        7.24      222.65    130.60 o 
   0  12   2     2377.01     2480.60    283.52 o 
   2  12   2        3.40      163.51    129.79 o 
   4  12   2      776.82     1109.96    209.24 o 
 -33   1   3     4686.21     4856.23    250.83 o 
 -31   1   3     4504.05     4516.74    196.91 o 
 -29   1   3     1151.58     1198.17    109.45 o 
 -27   1   3    17250.46    16527.89    435.18 o 
 -25   1   3    29800.36    29767.19    581.41 o 
 -23   1   3    12470.71    12319.61    480.85 o 
 -21   1   3      767.22      814.54     65.15 o 
 -19   1   3       12.81       52.39     33.75 o 
 -17   1   3    18070.04    16439.03    297.37 o 
 -15   1   3    64012.19    62421.68   1004.40 o 
 -13   1   3    30050.29    30786.26    489.08 o 
 -11   1   3     9188.71     8642.19    238.73 o 
  -9   1   3   102612.42   104239.57   1664.65 o 
  -7   1   3    70162.73    74320.23   1091.24 o 
  -5   1   3      197.28      250.26     23.18 o 
  -3   1   3    24528.25    25484.82    419.85 o 
  -1   1   3    72295.30    72294.85   1205.75 o 
   1   1   3    99480.46   100895.34   1463.51 o 
   3   1   3    38516.03    39516.82    592.05 o 
   5   1   3     3224.08     3312.67     84.06 o 
   7   1   3    21658.42    23276.89    414.30 o 
   9   1   3    55098.49    54668.57    953.42 o 
  11   1   3    77001.94    75885.95   2661.38 o 
  13   1   3       45.56       36.15     27.28 o 
  15   1   3    12467.13    11945.09    272.43 o 
  17   1   3    19209.12    18905.76    592.28 o 
  19   1   3    12953.85    13488.88    352.77 o 
  21   1   3    11624.93    11314.93    259.87 o 
  23   1   3      382.66      298.83     80.75 o 
  25   1   3     5662.24     6132.07    196.68 o 
  27   1   3    17804.29    18401.51    442.38 o 
  29   1   3     1223.57     1252.77    130.46 o 
 -32   2   3      373.95      260.57     86.51 o 
 -30   2   3      444.83      516.82     88.29 o 
 -28   2   3      281.66      277.43     74.02 o 
 -26   2   3      735.78      626.27     85.52 o 
 -24   2   3     4963.52     5582.29    188.94 o 
 -22   2   3     1551.58     1298.11     81.46 o 
 -20   2   3      792.08      817.94     64.04 o 
 -18   2   3     1817.37     1942.99    146.77 o 
 -16   2   3     2354.54     2219.79    131.53 o 
 -14   2   3     3338.60     4003.27    282.37 o 
 -12   2   3     6554.88     7158.88    146.26 o 
 -10   2   3    29285.16    32248.95    545.46 o 
  -8   2   3     4321.11     4652.21    145.02 o 
  -6   2   3     2332.15     2423.65     92.72 o 
  -4   2   3     4446.75     4782.66    151.87 o 
  -2   2   3     6216.25     7410.34    205.48 o 
   0   2   3    22423.42    23819.65    402.88 o 
   2   2   3    14487.52    15452.53    833.42 o 
   4   2   3    32233.70    34666.86    530.59 o 
   6   2   3     6866.04     6869.71    182.96 o 
   8   2   3     1238.50     1041.21     60.69 o 
  10   2   3     2123.64     1668.64     94.80 o 
  12   2   3     2826.09     3040.46    101.96 o 
  14   2   3     2868.83     3169.30    124.53 o 
  16   2   3     3016.89     3195.43    132.22 o 
  18   2   3     1661.02     1807.69     99.14 o 
  20   2   3     6596.92     6725.31    186.59 o 
  22   2   3     2370.56     2324.28    178.49 o 
  24   2   3      160.88       40.41     66.13 o 
  26   2   3      599.62      627.26     97.71 o 
  28   2   3        1.93      -55.25     72.53 o 
 -33   3   3     8598.07     9434.88    472.95 o 
 -31   3   3     9977.71    10408.41    336.96 o 
 -29   3   3      257.98      234.74     75.94 o 
 -27   3   3     7448.03     7778.00    298.47 o 
 -25   3   3    35746.38    34405.84    666.52 o 
 -23   3   3    19653.55    19414.41    416.48 o 
 -21   3   3      461.44      450.59     75.25 o 
 -19   3   3     4635.65     5062.51    418.44 o 
 -17   3   3    65888.38    67157.70   1142.72 o 
 -15   3   3    40600.72    38517.37    609.51 o 
 -13   3   3    10553.87     9802.64    216.76 o 
 -11   3   3      104.76       13.57     30.54 o 
  -9   3   3    25916.27    25721.96    454.60 o 
  -7   3   3    65229.93    66825.80   1228.75 o 
  -5   3   3    18313.29    18071.71    324.08 o 
  -3   3   3     1502.39     1683.98     67.70 o 
  -1   3   3    46941.84    50314.46    824.73 o 
   1   3   3   107128.52   114885.36   1840.32 o 
   3   3   3    29126.88    28622.52    447.84 o 
   5   3   3      210.50      117.06     38.69 o 
   7   3   3    37003.02    39627.87    615.32 o 
   9   3   3    57868.45    59860.86    996.39 o 
  11   3   3    82451.97    85314.80   1282.88 o 
  13   3   3    34011.09    34891.34    622.00 o 
  15   3   3       22.75       30.05     58.08 o 
  17   3   3    20722.90    21036.22    422.41 o 
  19   3   3    35377.98    36377.45    836.62 o 
  21   3   3    14520.74    14082.92    344.53 o 
  23   3   3      455.86      627.54     91.09 o 
  25   3   3     2588.95     2739.43    221.82 o 
  27   3   3    16259.33    17099.55    472.94 o 
 -32   4   3     4485.36     4569.92    349.55 o 
 -30   4   3    14851.19    15057.99    607.89 o 
 -28   4   3     2199.49     2161.92    164.78 o 
 -26   4   3      984.07      921.33     95.32 o 
 -24   4   3     2056.32     2022.48    125.52 o 
 -22   4   3     8149.39     8178.54    228.85 o 
 -20   4   3    48306.27    47932.32   1349.93 o 
 -18   4   3    23520.88    22987.12    450.79 o 
 -16   4   3     1642.54     1622.26    116.58 o 
 -14   4   3     5834.26     5982.22    163.08 o 
 -12   4   3     1695.47     1271.15     74.58 o 
 -10   4   3    13938.56    14265.57    373.85 o 
  -8   4   3      668.85      492.45     84.39 o 
  -6   4   3     2259.78     2213.31    252.58 o 
  -4   4   3    39667.43    41071.68    693.42 o 
  -2   4   3    25854.88    26605.84    467.64 o 
   0   4   3     2403.86     2032.14     75.73 o 
   2   4   3     5013.39     5913.31    129.30 o 
   4   4   3    47492.93    50391.98    768.80 o 
   6   4   3    31769.53    31390.57    710.03 o 
   8   4   3    15801.80    15943.27    284.95 o 
  10   4   3     6975.01     7360.50    166.93 o 
  12   4   3    13169.91    14058.65    270.35 o 
  14   4   3    21835.32    22789.80    419.01 o 
  16   4   3    55235.73    56142.95    968.79 o 
  18   4   3     9731.69    10494.46    273.12 o 
  20   4   3     1243.39     1248.58    107.91 o 
  22   4   3    14980.16    15591.78    375.67 o 
  24   4   3     1105.83     1261.17    119.26 o 
  26   4   3     3360.93     3731.15    259.09 o 
  28   4   3     1996.41     2397.18    169.54 o 
 -31   5   3     1716.96     1351.62    150.23 o 
 -29   5   3     2352.40     2355.95    179.63 o 
 -27   5   3     5535.73     5484.45    239.86 o 
 -25   5   3      420.34      321.26     87.19 o 
 -23   5   3     2524.08     2491.55    161.82 o 
 -21   5   3     1067.64      942.37    166.70 o 
 -19   5   3     3027.41     3125.05    203.02 o 
 -17   5   3    11418.69    11579.67    301.96 o 
 -15   5   3      699.83      691.92     68.99 o 
 -13   5   3     1009.35     1090.62     75.04 o 
 -11   5   3     3085.09     3549.69    118.27 o 
  -9   5   3    12577.97    12678.38    309.29 o 
  -7   5   3    48388.94    51497.87    869.91 o 
  -5   5   3      282.65      291.14     50.58 o 
  -3   5   3      151.28       73.74     32.82 o 
  -1   5   3      171.08       89.31     41.58 o 
   1   5   3     5829.83     5925.45    134.24 o 
   3   5   3     7144.52     7157.88    191.80 o 
   5   5   3    29965.84    31933.31    514.79 o 
   7   5   3     4498.80     4147.11    117.31 o 
   9   5   3     8689.08     8838.54    240.12 o 
  11   5   3      679.88      600.56     57.49 o 
  13   5   3     3262.18     3376.11    120.28 o 
  15   5   3       37.77       94.08     57.16 o 
  17   5   3      367.49      365.56     72.68 o 
  19   5   3    13263.94    13377.49    343.45 o 
  21   5   3     2177.48     2244.34    145.73 o 
  23   5   3     2456.73     2577.52    161.67 o 
  25   5   3       98.53       67.25     78.73 o 
  27   5   3     1450.26     1856.74    166.33 o 
 -30   6   3     2649.09     2549.18    197.46 o 
 -28   6   3     4417.57     4153.78    305.60 o 
 -26   6   3     2434.76     2306.27    178.81 o 
 -24   6   3      343.74      519.15     97.19 o 
 -22   6   3     8372.92     8276.85    294.91 o 
 -20   6   3     1295.28      938.14    108.26 o 
 -18   6   3     5129.84     4844.57    199.27 o 
 -16   6   3      236.47      332.27    105.23 o 
 -14   6   3     4408.02     4512.08    180.92 o 
 -12   6   3     9385.82    10109.37    282.04 o 
 -10   6   3     9872.59     9689.34    269.08 o 
  -8   6   3       93.19      103.44     58.36 o 
  -6   6   3     6158.50     6152.54    166.27 o 
  -4   6   3      619.33      513.67     55.43 o 
  -2   6   3     5021.30     5081.86    148.48 o 
   0   6   3     1963.22     1843.79     97.30 o 
   2   6   3      189.77      149.86     36.11 o 
   4   6   3    10672.23    10697.86    216.02 o 
   6   6   3    11161.93    11389.79    228.53 o 
   8   6   3       76.33       75.77     40.26 o 
  10   6   3     1609.06     1796.85    116.95 o 
  12   6   3     1180.28     1107.56    139.54 o 
  14   6   3     2711.01     2608.16    159.58 o 
  16   6   3     1699.18     1463.63    111.93 o 
  18   6   3      492.92      333.10     94.82 o 
  20   6   3     3351.68     3111.65    190.67 o 
  22   6   3     2068.44     2060.40    164.71 o 
  24   6   3     5119.65     5235.25    252.92 o 
 -27   7   3      894.75      816.40    124.45 o 
 -25   7   3      968.55      858.88    118.69 o 
 -23   7   3     5038.86     5144.70    296.23 o 
 -21   7   3       25.46      -25.91     65.95 o 
 -19   7   3     2020.71     2107.02    200.49 o 
 -17   7   3    20021.84    19530.55    476.74 o 
 -15   7   3     6613.32     6853.97    280.67 o 
 -13   7   3      420.27      402.07     81.06 o 
 -11   7   3       77.50       71.89     59.99 o 
  -9   7   3    16670.33    16695.56    404.74 o 
  -7   7   3    26488.87    27084.88    585.68 o 
  -5   7   3     2001.98     2345.96    212.40 o 
  -3   7   3       30.55       14.04     39.93 o 
  -1   7   3     2915.80     3274.64    262.64 o 
   1   7   3    13477.32    14377.37    308.96 o 
   3   7   3    31592.70    31899.71    528.72 o 
   5   7   3       39.31       -4.29     38.37 o 
   7   7   3    25221.79    25516.23    485.45 o 
   9   7   3    11626.83    11505.45    320.08 o 
  11   7   3     5253.68     5309.59    199.02 o 
  13   7   3     5842.55     5570.78    255.33 o 
  15   7   3     1983.31     1955.79    144.80 o 
  17   7   3     7369.68     6942.85    254.82 o 
  19   7   3     9618.32     9669.04    469.81 o 
  21   7   3      368.94      596.82    124.77 o 
  23   7   3      774.43      672.35    118.04 o 
 -26   8   3     3508.28     3902.18    239.23 o 
 -24   8   3     1643.22     1462.05    148.84 o 
 -22   8   3    11955.15    11303.64    357.41 o 
 -20   8   3    10763.36    10493.60    332.34 o 
 -18   8   3     7457.02     7216.01    258.67 o 
 -16   8   3      117.68        2.88     70.04 o 
 -14   8   3     8042.20     7962.52    443.70 o 
 -12   8   3    26791.53    26732.97    605.97 o 
 -10   8   3     2761.34     2901.88    167.44 o 
  -8   8   3     2909.02     3166.21    171.05 o 
  -6   8   3     2932.36     3317.43    172.16 o 
  -4   8   3    14917.95    15565.35    390.69 o 
  -2   8   3    54885.70    56679.45   1106.25 o 
   0   8   3     3295.80     3746.95    199.65 o 
   2   8   3    32873.10    34023.47    708.27 o 
   4   8   3     7199.81     7523.99    236.60 o 
   6   8   3     8109.21     8060.44    301.53 o 
   8   8   3     8888.04     8728.35    450.72 o 
  10   8   3     1073.98     1074.47    105.44 o 
  12   8   3    20685.60    19191.13    471.40 o 
  14   8   3    33768.28    32246.02    716.53 o 
  16   8   3     7264.09     6985.23    461.44 o 
  18   8   3      984.96     1088.58    129.99 o 
  20   8   3     1511.44     1313.41    142.33 o 
 -23   9   3      559.58      473.30    108.43 o 
 -21   9   3      104.92       98.10     81.08 o 
 -19   9   3      218.48      253.82     99.36 o 
 -17   9   3      682.15      898.21    135.94 o 
 -15   9   3     1776.78     1815.31    194.65 o 
 -13   9   3      105.77      261.96     92.37 o 
 -11   9   3        6.16       -7.21     74.24 o 
  -9   9   3     3567.67     3255.38    216.17 o 
  -7   9   3      149.88      -61.20     65.76 o 
  -5   9   3     1915.47     2220.99    188.44 o 
  -3   9   3     1122.77     1375.95    144.73 o 
  -1   9   3     2502.03     2487.21    206.05 o 
   1   9   3     5864.12     6219.25    275.25 o 
   3   9   3     2670.54     2721.95    193.88 o 
   5   9   3       62.43        5.02     72.39 o 
   7   9   3     1132.88      917.65    126.32 o 
   9   9   3      151.12       74.59    100.66 o 
  11   9   3      273.35      250.47    100.03 o 
  13   9   3      143.86       93.46     91.64 o 
  15   9   3      127.63       10.50     86.76 o 
  17   9   3     1055.24     1156.37    163.34 o 
  19   9   3      517.62      499.44    131.16 o 
 -20  10   3     8334.44     8310.37    373.63 o 
 -18  10   3    11753.90    11397.56    440.10 o 
 -16  10   3       52.52      118.50     92.35 o 
 -14  10   3     7146.29     6931.68    319.29 o 
 -12  10   3    14386.02    14327.04    482.74 o 
 -10  10   3     6794.58     6035.40    287.24 o 
  -8  10   3     1979.45     2040.31    319.68 o 
  -6  10   3     3512.37     4062.99    255.97 o 
  -4  10   3    20302.87    20629.99    603.20 o 
  -2  10   3    30303.81    31597.48   1044.43 o 
   0  10   3     4403.53     4187.47    330.13 o 
   2  10   3     7389.29     8121.65    422.20 o 
   4  10   3     7914.28     8124.94    341.63 o 
   6  10   3    13028.67    12915.26    439.89 o 
   8  10   3    12199.71    12102.13    426.65 o 
  10  10   3     1031.79     1083.54    266.92 o 
  12  10   3    12469.35    12520.66    494.78 o 
  14  10   3    20404.93    19541.91    615.92 o 
  16  10   3     2826.74     3433.27    266.98 o 
 -15  11   3        1.89       48.15     94.65 o 
 -13  11   3     3463.17     3389.47    283.80 o 
 -11  11   3      883.67      805.21    137.62 o 
  -9  11   3      236.92      144.90     93.65 o 
  -7  11   3     1931.30     2439.08    212.33 o 
  -5  11   3       14.40       76.36    115.08 o 
  -3  11   3     3264.22     3846.64    337.97 o 
  -1  11   3       12.80      105.30    116.87 o 
   1  11   3     1511.50     1335.72    210.54 o 
   3  11   3     3364.14     3093.85    305.06 o 
   5  11   3      606.12      687.50    167.89 o 
   7  11   3     3681.22     3336.93    261.24 o 
   9  11   3     4518.58     4531.20    297.15 o 
  11  11   3       28.47      160.37     98.95 o 
  -6  12   3     3002.47     3012.77    345.06 o 
  -4  12   3      701.58     1334.79    225.37 o 
  -2  12   3     4079.67     4541.79    380.08 o 
   0  12   3       61.91      437.51    152.25 o 
   2  12   3       77.84      176.62    256.57 o 
 -34   0   4      826.13      840.68    193.31 o 
 -32   0   4     1118.30      868.77    292.56 o 
 -30   0   4     8528.99     9402.16    762.65 o 
 -28   0   4      172.88      189.78     83.47 o 
 -26   0   4     5987.99     5807.47    242.64 o 
 -24   0   4    90713.51    90122.01   2987.54 o 
 -22   0   4      365.49      445.33     77.20 o 
 -20   0   4      634.45      530.53     92.41 o 
 -18   0   4      278.65      359.68     61.59 o 
 -16   0   4    67529.34    73731.94   1920.83 o 
 -14   0   4    83929.46    81100.27   2321.01 o 
 -12   0   4    30347.89    32393.02   1067.94 o 
 -10   0   4    19037.99    18835.88    437.31 o 
  -8   0   4      269.42       86.60     34.55 o 
  -6   0   4    63670.20    61002.28   1791.79 o 
  -4   0   4   102782.09    96698.04   2314.31 o 
  -2   0   4    49012.94    50013.36   1287.10 o 
   0   0   4     5244.38     5126.80    361.86 o 
   2   0   4    29781.75    30060.52    649.21 o 
   4   0   4      443.03      501.15     51.43 o 
   6   0   4     1035.04     1184.60     89.59 o 
   8   0   4       36.15       26.61     64.08 o 
  10   0   4    38358.93    37615.69    845.70 o 
  12   0   4    34453.06    31463.46    732.21 o 
  14   0   4     2005.01     2012.63    136.12 o 
  16   0   4     9581.25    10047.75    552.98 o 
  18   0   4     8972.88     9267.40    312.76 o 
  20   0   4     8887.13     8420.88    304.11 o 
  22   0   4    21097.65    21383.56    677.65 o 
  24   0   4     3847.44     3454.86    223.28 o 
  26   0   4      382.03      370.79    146.81 o 
  28   0   4     2418.59     2533.24    248.26 o 
 -33   1   4     2078.16     2409.98    187.04 o 
 -31   1   4      128.06       96.77     69.68 o 
 -29   1   4      898.17      659.41     89.08 o 
 -27   1   4     4593.65     4137.41    185.36 o 
 -25   1   4      343.61      235.98     61.23 o 
 -23   1   4     4207.39     4333.25    157.58 o 
 -21   1   4      725.59      639.79     93.71 o 
 -19   1   4     9131.88     9132.69    198.80 o 
 -17   1   4       70.39       49.74     47.29 o 
 -15   1   4     1550.79     1306.75    112.36 o 
 -13   1   4      268.93      198.88     65.92 o 
 -11   1   4     2324.31     2726.52     88.05 o 
  -9   1   4     3915.75     3809.57    155.43 o 
  -7   1   4      284.67      400.87     31.76 o 
  -5   1   4     3543.89     3703.12     80.83 o 
  -3   1   4    52141.24    52108.46    862.38 o 
  -1   1   4     1440.75     1547.70     54.18 o 
   1   1   4    40550.46    40079.62    722.78 o 
   3   1   4     4201.98     3763.49    105.42 o 
   5   1   4     1135.32      997.37     50.46 o 
   7   1   4      534.92      627.63     46.34 o 
   9   1   4    10578.56    11733.19    222.05 o 
  11   1   4     2123.21     2213.34     90.18 o 
  13   1   4      407.89      346.45     49.51 o 
  15   1   4      153.69      198.17     45.52 o 
  17   1   4     6899.39     7122.56    333.90 o 
  19   1   4    14391.87    14939.62    346.26 o 
  21   1   4     2840.16     3003.09    157.30 o 
  23   1   4     1085.97     1070.76     93.55 o 
  25   1   4     2617.52     2645.31    207.65 o 
  27   1   4       36.27      -37.76     71.42 o 
 -34   2   4    11319.44    11696.40    389.18 o 
 -32   2   4    10268.65     9883.71    296.02 o 
 -30   2   4     4148.94     4041.03    188.80 o 
 -28   2   4     4130.18     3994.19    177.83 o 
 -26   2   4    17086.95    16800.83    381.87 o 
 -24   2   4    45718.54    44011.63    959.27 o 
 -22   2   4    18168.38    17779.64    377.79 o 
 -20   2   4     3399.10     3570.66    116.57 o 
 -18   2   4    28905.11    28911.77    524.23 o 
 -16   2   4    44843.53    42286.68    666.02 o 
 -14   2   4    18845.30    16449.90    317.70 o 
 -12   2   4     9220.81    10203.53    189.60 o 
 -10   2   4    16307.32    15062.09    297.66 o 
  -8   2   4    97142.57    99540.09   1456.37 o 
  -6   2   4   133771.94   137645.67   2938.50 o 
  -4   2   4      574.38      720.13     43.00 o 
  -2   2   4    14722.79    14335.99    234.34 o 
   0   2   4   156028.16   163442.67   2365.10 o 
   2   2   4    44610.95    42300.22    699.10 o 
   4   2   4    16999.34    16399.53    394.80 o 
   6   2   4     1171.14     1468.85    130.84 o 
   8   2   4    12634.43    11884.96    327.17 o 
  10   2   4    81876.50    85245.17   1555.11 o 
  12   2   4    63667.48    65394.18   1410.61 o 
  14   2   4     1125.46     1108.78     74.61 o 
  16   2   4    25205.24    24833.96    487.61 o 
  18   2   4    13798.18    14620.25    401.06 o 
  20   2   4    17529.38    17830.01    358.20 o 
  22   2   4     1534.05     1562.77    105.38 o 
  24   2   4     3806.56     3781.20    215.60 o 
  26   2   4    18163.34    19426.22    462.69 o 
  28   2   4    24328.74    25411.34    573.94 o 
 -33   3   4       95.91     -128.02     85.35 o 
 -31   3   4     7128.20     8145.92    288.15 o 
 -29   3   4     5509.23     5142.53    204.02 o 
 -27   3   4      636.27      450.29     79.14 o 
 -25   3   4     1664.31     1522.88    114.38 o 
 -23   3   4     2548.98     2505.19    183.27 o 
 -21   3   4     7287.34     6616.74    193.00 o 
 -19   3   4    16328.07    15578.25    421.43 o 
 -17   3   4     4432.80     4846.12    441.25 o 
 -15   3   4     3611.92     3484.69    130.79 o 
 -13   3   4     6427.44     6628.01    174.42 o 
 -11   3   4     5834.53     4927.42    170.24 o 
  -9   3   4     5494.10     5149.43    245.27 o 
  -7   3   4      820.56     1048.03    139.71 o 
  -5   3   4    30202.33    32033.60    544.79 o 
  -3   3   4    11670.75    11913.19    205.86 o 
  -1   3   4     1768.88     1992.94     99.77 o 
   1   3   4     1179.66     1398.01     77.05 o 
   3   3   4      637.00      571.62     42.96 o 
   5   3   4    49535.94    52155.03    793.27 o 
   7   3   4    16773.46    17796.56    308.29 o 
   9   3   4      277.22      462.19     46.85 o 
  11   3   4     1895.75     1973.54     88.31 o 
  13   3   4      243.49      267.78     49.06 o 
  15   3   4     1133.62     1017.77    136.04 o 
  17   3   4     4142.21     4185.23    151.87 o 
  19   3   4     4540.02     4381.03    163.70 o 
  21   3   4    12186.18    12293.45    353.44 o 
  23   3   4     5085.67     4980.39    221.48 o 
  25   3   4     3639.36     3428.22    208.55 o 
  27   3   4      873.98     1139.95    137.30 o 
 -32   4   4     6742.12     6984.16    310.54 o 
 -30   4   4      592.37      651.30    116.63 o 
 -28   4   4     1431.05     1415.42    194.28 o 
 -26   4   4     7390.53     7004.93    220.11 o 
 -24   4   4    12916.07    12463.77    305.65 o 
 -22   4   4     7245.35     7198.24    269.01 o 
 -20   4   4      110.31      190.49     58.76 o 
 -18   4   4     6181.27     6357.91    199.98 o 
 -16   4   4    37085.50    35877.30    646.60 o 
 -14   4   4    21770.55    22440.92    426.48 o 
 -12   4   4      494.66      268.96     40.81 o 
 -10   4   4     1271.28     1192.93    119.25 o 
  -8   4   4    42483.18    43785.30    843.23 o 
  -6   4   4    72007.84    78201.71   1277.02 o 
  -4   4   4    15128.13    16696.11    315.17 o 
  -2   4   4     3236.61     3865.68    104.87 o 
   0   4   4    13206.41    13895.54    267.86 o 
   2   4   4     8993.57     8786.23    173.83 o 
   4   4   4    66769.35    73726.63   1105.39 o 
   6   4   4      903.35      824.12     71.66 o 
   8   4   4    22548.84    23420.82    397.28 o 
  10   4   4    37420.97    38713.36    633.33 o 
  12   4   4    13860.40    13531.50    267.33 o 
  14   4   4      459.38      516.02     66.62 o 
  16   4   4     3213.31     3117.11    128.91 o 
  18   4   4    15603.22    15789.57    364.79 o 
  20   4   4    17376.50    17364.82    400.18 o 
  22   4   4     3609.69     3864.56    188.48 o 
  24   4   4       12.11       53.49     69.07 o 
  26   4   4     3019.71     3127.19    186.63 o 
 -31   5   4     7211.45     7156.16    288.45 o 
 -29   5   4     7986.36     7748.23    290.13 o 
 -27   5   4     2100.91     2019.19    156.30 o 
 -25   5   4      457.44      552.35     93.29 o 
 -23   5   4      445.71      766.78    145.18 o 
 -21   5   4    22397.44    21077.36    502.36 o 
 -19   5   4    15185.81    14118.46    452.88 o 
 -17   5   4     2137.37     1946.06    131.53 o 
 -15   5   4      790.42      782.95     85.08 o 
 -13   5   4     8574.47     8568.45    205.40 o 
 -11   5   4    26861.44    28667.62    598.14 o 
  -9   5   4    22179.16    23647.30    505.63 o 
  -7   5   4      157.02      143.30     57.54 o 
  -5   5   4    19763.04    20165.93    413.72 o 
  -3   5   4    10140.26     9212.84    207.24 o 
  -1   5   4    32073.82    33454.73    582.30 o 
   1   5   4     1649.91     1596.49     70.69 o 
   3   5   4      588.82      704.44     52.52 o 
   5   5   4    46464.52    48811.15    759.84 o 
   7   5   4     5155.53     4652.87    128.12 o 
   9   5   4       23.94       15.09     33.74 o 
  11   5   4     4820.15     4844.63    149.78 o 
  13   5   4    17946.77    18776.27    352.29 o 
  15   5   4    19815.65    19716.54    420.30 o 
  17   5   4    13651.79    13697.18    332.02 o 
  19   5   4        0.29       23.05     63.05 o 
  21   5   4    11850.54    11713.68    317.47 o 
  23   5   4     6383.90     6567.59    237.34 o 
  25   5   4     1402.32     1402.04    148.21 o 
 -30   6   4       52.38       18.44     82.04 o 
 -28   6   4     1787.29     1520.82    150.50 o 
 -26   6   4       24.44       76.22     72.34 o 
 -24   6   4     4689.53     4920.05    243.33 o 
 -22   6   4     6641.27     5879.10    316.31 o 
 -20   6   4       15.94      -65.68     69.57 o 
 -18   6   4     9118.62     8944.20    381.35 o 
 -16   6   4     2384.45     2333.96    147.20 o 
 -14   6   4     2583.75     2571.74    150.53 o 
 -12   6   4     5780.09     5560.30    197.78 o 
 -10   6   4     2838.75     2942.99    153.05 o 
  -8   6   4    22539.56    23320.76    441.42 o 
  -6   6   4     7862.08     7719.92    193.01 o 
  -4   6   4      197.35      126.60     46.04 o 
  -2   6   4     2944.44     3399.23    231.75 o 
   0   6   4     1740.08     1708.43     77.13 o 
   2   6   4     9372.19    10022.00    206.36 o 
   4   6   4    27992.63    28510.90    476.35 o 
   6   6   4      272.83      310.50     70.46 o 
   8   6   4     2697.39     2718.57    107.44 o 
  10   6   4     2224.19     2290.49    131.02 o 
  12   6   4     2240.02     1978.23    118.75 o 
  14   6   4     2035.73     1947.66    121.33 o 
  16   6   4     1212.89     1206.88    107.34 o 
  18   6   4     3215.21     3299.96    191.05 o 
  20   6   4     4395.35     4399.03    379.02 o 
  22   6   4      113.05      297.12     92.46 o 
  24   6   4       21.54      105.65     89.11 o 
 -27   7   4     3936.20     4048.14    237.13 o 
 -25   7   4      599.38      764.87    114.81 o 
 -23   7   4     1870.33     2210.84    188.61 o 
 -21   7   4     2390.55     2517.16    259.84 o 
 -19   7   4     9167.28     8929.01    342.63 o 
 -17   7   4    17678.22    18605.05    540.03 o 
 -15   7   4     1021.48     1214.48    116.69 o 
 -13   7   4    18837.98    18304.04    445.63 o 
 -11   7   4     9942.92     9996.59    289.93 o 
  -9   7   4     5066.53     5368.32    199.43 o 
  -7   7   4      756.91      683.93    132.94 o 
  -5   7   4     1081.11      927.56     76.37 o 
  -3   7   4     5738.03     6312.08    180.82 o 
  -1   7   4    14038.64    14889.35    360.53 o 
   1   7   4     3719.00     4057.56    183.29 o 
   3   7   4     3054.84     2821.29    117.76 o 
   5   7   4    21715.18    22786.67    403.76 o 
   7   7   4     8209.44     8563.92    199.90 o 
   9   7   4     3438.33     3850.21    209.74 o 
  11   7   4      108.14      187.91     66.12 o 
  13   7   4     2761.62     2982.25    251.00 o 
  15   7   4     8667.31     8375.41    278.08 o 
  17   7   4     3955.05     3599.02    197.52 o 
  19   7   4     1668.71     1774.96    153.49 o 
  21   7   4     1272.01     1206.14    230.35 o 
  23   7   4     7031.37     7181.69    290.96 o 
 -26   8   4     1350.81     1320.31    147.35 o 
 -24   8   4     1647.27     1539.47    150.27 o 
 -22   8   4     1870.30     1639.84    147.60 o 
 -20   8   4     2938.87     2627.39    175.57 o 
 -18   8   4     7840.52     7559.24    368.02 o 
 -16   8   4     2643.78     2266.72    188.72 o 
 -14   8   4       64.08       79.80     66.75 o 
 -12   8   4     2928.25     2934.15    171.65 o 
 -10   8   4     4677.99     4834.10    199.38 o 
  -8   8   4    26995.92    27930.79    619.74 o 
  -6   8   4    19574.27    20460.21    535.23 o 
  -4   8   4     1550.30     1861.25    132.25 o 
  -2   8   4      764.12      863.82     94.03 o 
   0   8   4     5301.28     5192.00    193.21 o 
   2   8   4      837.64      897.25     93.84 o 
   4   8   4     7661.37     7765.53    241.72 o 
   6   8   4     2565.75     2565.23    185.85 o 
   8   8   4    12762.29    12324.15    401.15 o 
  10   8   4     1455.76     1325.59    144.89 o 
  12   8   4     2601.15     2644.05    166.85 o 
  14   8   4       46.29       36.55     71.91 o 
  16   8   4      135.49      239.79     73.95 o 
  18   8   4     2239.75     2489.63    189.06 o 
  20   8   4     2743.45     2826.85    198.72 o 
 -23   9   4     8242.74     8295.31    311.11 o 
 -21   9   4     8172.98     7374.23    282.56 o 
 -19   9   4     5943.70     5667.09    243.58 o 
 -17   9   4     7929.84     7400.42    327.30 o 
 -15   9   4     3638.34     3822.43    250.63 o 
 -13   9   4    39293.46    38688.27    979.55 o 
 -11   9   4    18732.78    19055.74    479.72 o 
  -9   9   4       13.52       14.59     76.22 o 
  -7   9   4      605.92      684.33    120.86 o 
  -5   9   4     3989.20     4149.46    299.48 o 
  -3   9   4    36492.52    37973.74    940.48 o 
  -1   9   4    32374.12    34834.32    867.76 o 
   1   9   4     2366.82     2639.82    157.10 o 
   3   9   4    14428.46    15356.11    517.10 o 
   5   9   4    13593.86    14514.20    455.85 o 
   7   9   4     1869.42     1714.80    163.24 o 
   9   9   4     5577.24     5092.92    262.05 o 
  11   9   4     1214.72      872.78    134.57 o 
  13   9   4    23789.43    22965.12    752.47 o 
  15   9   4     9926.70     9978.68    669.65 o 
  17   9   4      191.39      186.28    128.49 o 
 -20  10   4      437.98      545.17    149.28 o 
 -18  10   4     2056.45     1857.93    195.60 o 
 -16  10   4     1292.76     1216.98    162.74 o 
 -14  10   4     2160.10     1790.48    183.37 o 
 -12  10   4       96.30      180.24    112.88 o 
 -10  10   4     1707.52     1704.60    172.78 o 
  -8  10   4     3220.44     3345.81    259.68 o 
  -6  10   4     2139.27     2266.59    195.20 o 
  -4  10   4     2080.87     2102.76    184.35 o 
  -2  10   4      849.00      961.59    184.87 o 
   0  10   4     1080.55     1146.87    191.93 o 
   2  10   4     2395.86     2221.56    247.99 o 
   4  10   4     1120.52      971.45    179.42 o 
   6  10   4     1376.63     1372.80    155.84 o 
   8  10   4     2385.79     2420.05    208.60 o 
  10  10   4        0.38      -85.14     85.47 o 
  12  10   4      237.99      215.11    125.44 o 
  14  10   4       62.65       66.70     98.92 o 
 -15  11   4      768.84      843.90    149.09 o 
 -13  11   4     6846.69     6765.25    336.59 o 
 -11  11   4     8201.23     7777.98    349.85 o 
  -9  11   4     2621.82     2587.32    217.92 o 
  -7  11   4      737.89      654.08    127.70 o 
  -5  11   4     4716.56     4978.93    381.83 o 
  -3  11   4     8332.85     8940.11    469.16 o 
  -1  11   4    14310.85    13379.92    596.51 o 
   1  11   4      677.35      955.67    186.64 o 
   3  11   4     1921.42     2287.54    267.56 o 
   5  11   4     9515.48     9716.01    494.98 o 
   7  11   4     3752.07     3678.49    254.99 o 
   9  11   4     1833.19     1948.75    195.74 o 
  -4  12   4     2012.08     2209.56    270.70 o 
  -2  12   4      242.68      261.20    137.79 o 
   0  12   4       24.48      157.31    193.40 o 
 -35   1   5     6932.27     7058.14    298.61 o 
 -33   1   5     9955.59    10435.14    350.43 o 
 -31   1   5     9635.70     9831.33    301.36 o 
 -29   1   5     2897.51     3359.45    169.30 o 
 -27   1   5     5473.21     5373.98    188.63 o 
 -25   1   5    26669.33    27073.84    533.15 o 
 -23   1   5    27355.75    27165.44    836.00 o 
 -21   1   5    10914.12    10578.21    249.01 o 
 -19   1   5       21.57       -3.63     37.14 o 
 -17   1   5    30844.54    29731.86    521.21 o 
 -15   1   5    97951.76    97297.98   1449.52 o 
 -13   1   5    43835.59    44500.04    750.40 o 
 -11   1   5      708.01      598.98     48.78 o 
  -9   1   5    34237.43    34399.44    587.41 o 
  -7   1   5    24625.63    24136.17    377.72 o 
  -5   1   5    58805.68    56858.58    838.72 o 
  -3   1   5   133411.38   129990.08   2053.37 o 
  -1   1   5    21770.85    21278.54    363.06 o 
   1   1   5    84469.82    81900.98   2092.88 o 
   3   1   5    70152.75    68488.95   1016.66 o 
   5   1   5    10969.99    10629.77    210.59 o 
   7   1   5     2622.69     2896.37     91.75 o 
   9   1   5     4986.49     4391.47    133.54 o 
  11   1   5    60571.52    58603.96    907.82 o 
  13   1   5    22975.81    22014.97    392.27 o 
  15   1   5     1047.57     1119.18     94.90 o 
  17   1   5    14452.67    14619.66    301.46 o 
  19   1   5    13736.72    13828.65    298.66 o 
  21   1   5    18778.73    18790.51    381.65 o 
  23   1   5     2823.70     2992.75    169.38 o 
  25   1   5     2177.58     2549.63    165.14 o 
  27   1   5    13259.08    13804.71    379.47 o 
 -34   2   5     4680.99     5390.75    261.27 o 
 -32   2   5       12.61       69.81     65.65 o 
 -30   2   5     4685.69     4630.74    193.73 o 
 -28   2   5     1340.75     1232.85    108.03 o 
 -26   2   5     5172.05     5334.05    188.76 o 
 -24   2   5     2255.34     1868.34    118.28 o 
 -22   2   5      676.50      618.47     80.44 o 
 -20   2   5     9646.64     9135.11    216.91 o 
 -18   2   5     6401.64     6279.81    191.36 o 
 -16   2   5       45.41       25.02     36.46 o 
 -14   2   5     1317.35     1250.07     73.37 o 
 -12   2   5       17.63       59.63     29.97 o 
 -10   2   5    14000.84    13850.25    309.04 o 
  -8   2   5    11070.88    11186.34    196.22 o 
  -6   2   5     4589.05     4976.64    106.35 o 
  -4   2   5    32219.57    33832.01    514.75 o 
  -2   2   5     7246.75     7419.69    149.52 o 
   0   2   5    11675.49    11837.61    204.60 o 
   2   2   5    13596.07    13723.64    250.56 o 
   4   2   5     4243.40     4794.37    112.99 o 
   6   2   5     5725.43     5458.25    140.70 o 
   8   2   5    10489.67    10851.24    331.24 o 
  10   2   5      953.67      980.36     73.75 o 
  12   2   5      153.68       73.46     38.64 o 
  14   2   5        7.12      -31.55     37.59 o 
  16   2   5    15695.39    15879.40    335.72 o 
  18   2   5     3925.13     3761.77    144.46 o 
  20   2   5      165.45       89.76     55.87 o 
  22   2   5     2376.96     2398.64    133.87 o 
  24   2   5       89.74      -39.18     68.45 o 
  26   2   5     2594.05     2369.58    165.98 o 
 -33   3   5     2780.97     3059.85    360.37 o 
 -31   3   5     4077.93     4264.23    209.74 o 
 -29   3   5     1028.38      965.32    116.37 o 
 -27   3   5    13120.51    12806.04    322.35 o 
 -25   3   5    20965.29    19855.15    427.74 o 
 -23   3   5    21582.69    21347.25    593.41 o 
 -21   3   5      850.82      657.56     88.73 o 
 -19   3   5     4046.61     3775.84    193.14 o 
 -17   3   5    67759.64    66903.21   1132.00 o 
 -15   3   5    29383.01    28205.04    515.03 o 
 -13   3   5    34416.93    35341.32    619.63 o 
 -11   3   5        1.72      -48.39     32.36 o 
  -9   3   5    21651.38    21472.39    389.65 o 
  -7   3   5    44206.91    45309.94    753.12 o 
  -5   3   5    41708.93    43809.30    729.51 o 
  -3   3   5     4388.27     5290.21    114.04 o 
  -1   3   5    90800.83    98657.15   1449.34 o 
   1   3   5    14947.25    14658.18    277.45 o 
   3   3   5     9496.19     7583.22    297.19 o 
   5   3   5       74.58      103.03     26.41 o 
   7   3   5     4272.95     3974.03    112.09 o 
   9   3   5    32306.76    32922.88    568.47 o 
  11   3   5    26096.92    25822.36    442.69 o 
  13   3   5      573.77      513.53     63.91 o 
  15   3   5     4709.54     4889.88    163.40 o 
  17   3   5    23306.79    24386.82    616.11 o 
  19   3   5    15985.87    16144.35    365.16 o 
  21   3   5     2429.14     2651.88    198.25 o 
  23   3   5       61.72       11.64     76.20 o 
  25   3   5     2187.42     2401.56    207.41 o 
  27   3   5     3658.64     4116.12    240.72 o 
 -32   4   5     1833.77     2002.42    167.64 o 
 -30   4   5     6402.86     6207.97    253.60 o 
 -28   4   5      825.93      974.76    116.09 o 
 -26   4   5      790.45      537.10     91.71 o 
 -24   4   5     1884.74     1602.10    110.44 o 
 -22   4   5    24011.80    22504.33    456.75 o 
 -20   4   5    21194.71    20206.78    517.11 o 
 -18   4   5     8153.88     8018.86    208.56 o 
 -16   4   5     5404.05     5138.96    153.36 o 
 -14   4   5       21.11       13.10     34.35 o 
 -12   4   5    13094.76    13748.15    279.43 o 
 -10   4   5    55495.90    59426.45   1122.95 o 
  -8   4   5    13449.14    15129.66    292.63 o 
  -6   4   5    16024.95    16498.77    314.68 o 
  -4   4   5     4455.89     3924.04    115.48 o 
  -2   4   5     3668.24     4993.45    133.99 o 
   0   4   5     6951.59     8007.96    162.57 o 
   2   4   5     1575.95     1656.14     80.15 o 
   4   4   5    16295.70    16925.34    297.19 o 
   6   4   5    22171.60    21842.07    409.77 o 
   8   4   5     2843.48     2747.44    101.27 o 
  10   4   5    12552.05    13499.43    265.98 o 
  12   4   5     7469.39     8249.33    206.42 o 
  14   4   5     5253.30     5572.66    216.16 o 
  16   4   5     1917.41     2013.52    108.80 o 
  18   4   5      888.90      716.62     90.22 o 
  20   4   5     4111.45     4684.10    196.92 o 
  22   4   5     7529.01     7257.38    245.60 o 
  24   4   5     2265.44     2171.78    155.17 o 
  26   4   5     1179.96     1189.68    155.32 o 
 -31   5   5     9968.85    10678.07    387.07 o 
 -29   5   5      877.82      675.68    110.80 o 
 -27   5   5       63.54       38.35     73.51 o 
 -25   5   5      791.01      889.19    107.36 o 
 -23   5   5    16982.97    16389.77    424.40 o 
 -21   5   5    22742.26    21781.42    599.01 o 
 -19   5   5       27.32      130.06     61.43 o 
 -17   5   5    12766.78    12676.45    356.05 o 
 -15   5   5     6966.22     6745.08    218.68 o 
 -13   5   5     5464.55     5126.80    256.42 o 
 -11   5   5     1602.46     1402.16    103.49 o 
  -9   5   5     8827.53     9291.98    207.98 o 
  -7   5   5    60083.71    62962.82   1052.93 o 
  -5   5   5    19915.41    20263.11    384.65 o 
  -3   5   5    11872.15    13163.15    262.38 o 
  -1   5   5        2.79       57.55     29.47 o 
   1   5   5    38532.31    40452.74    953.62 o 
   3   5   5    34493.28    35795.91    573.59 o 
   5   5   5    37502.61    39597.55    631.44 o 
   7   5   5     7628.51     7557.55    187.70 o 
   9   5   5     2219.69     2090.19     94.74 o 
  11   5   5     8568.70     8974.80    206.88 o 
  13   5   5    26701.93    27059.07    525.69 o 
  15   5   5     5136.08     5405.27    188.14 o 
  17   5   5       86.03       76.18     66.05 o 
  19   5   5    12374.65    12841.02    332.99 o 
  21   5   5     2319.16     2425.09    175.43 o 
  23   5   5       33.23      -88.39     69.45 o 
  25   5   5      612.98      564.19    107.10 o 
 -30   6   5     7827.21     7932.92    305.66 o 
 -28   6   5     6776.33     6648.49    356.52 o 
 -26   6   5    10944.89    10600.73    339.85 o 
 -24   6   5     3046.45     2804.63    178.97 o 
 -22   6   5      695.43      740.88    100.21 o 
 -20   6   5     7394.96     7116.25    292.01 o 
 -18   6   5    22669.58    22274.19    525.16 o 
 -16   6   5     2276.17     2468.33    151.66 o 
 -14   6   5      102.21       47.88     54.07 o 
 -12   6   5    25321.89    26837.55    584.07 o 
 -10   6   5    18070.67    18208.64    426.99 o 
  -8   6   5     5887.28     5986.38    164.75 o 
  -6   6   5        0.57       12.12     36.21 o 
  -4   6   5    21444.83    23621.57    449.59 o 
  -2   6   5    39015.50    42102.65    665.63 o 
   0   6   5    24399.59    25942.48    436.35 o 
   2   6   5     3427.13     3673.42    113.75 o 
   4   6   5      688.37      829.66     84.98 o 
   6   6   5    22249.94    22615.10    398.13 o 
   8   6   5    11875.43    11978.94    248.61 o 
  10   6   5       21.63      -51.33     37.76 o 
  12   6   5     2682.64     2912.50    179.14 o 
  14   6   5     4275.78     4590.90    177.25 o 
  16   6   5     9860.12    10361.48    281.94 o 
  18   6   5     6083.06     6070.63    221.27 o 
  20   6   5       22.04       48.70     88.51 o 
  22   6   5     3046.88     2552.58    187.31 o 
 -29   7   5     2465.24     2297.15    187.30 o 
 -27   7   5      726.22      553.52    122.93 o 
 -25   7   5     1345.07     1072.88    126.09 o 
 -23   7   5     3615.45     3832.22    237.88 o 
 -21   7   5      250.52      135.76     80.32 o 
 -19   7   5     4488.72     4099.19    201.74 o 
 -17   7   5    15225.94    14280.11    387.59 o 
 -15   7   5     1063.57     1042.43    109.52 o 
 -13   7   5     3044.22     2568.24    154.91 o 
 -11   7   5     1896.41     1574.24    123.10 o 
  -9   7   5     3224.14     3118.06    164.31 o 
  -7   7   5     9305.64     9436.39    275.62 o 
  -5   7   5     3044.32     3244.35    131.31 o 
  -3   7   5     4634.43     4838.89    185.25 o 
  -1   7   5     4191.90     4334.06    149.91 o 
   1   7   5      422.49      368.22     60.29 o 
   3   7   5     8765.12     8762.33    304.53 o 
   5   7   5    14142.79    13937.87    315.93 o 
   7   7   5     2700.42     2680.52    118.12 o 
   9   7   5    10067.08     9878.53    254.58 o 
  11   7   5     1407.80     1399.89    118.51 o 
  13   7   5      179.13      100.22     76.74 o 
  15   7   5     1029.78     1048.92    118.96 o 
  17   7   5     2311.43     2427.91    172.54 o 
  19   7   5     8418.51     8319.44    300.56 o 
  21   7   5     1679.38     1635.90    157.32 o 
 -26   8   5     3416.43     3256.27    214.69 o 
 -24   8   5     2764.95     2582.14    186.47 o 
 -22   8   5    11607.30    11348.36    355.18 o 
 -20   8   5     9442.94     8617.71    349.09 o 
 -18   8   5    10352.67     9647.58    312.82 o 
 -16   8   5     7309.45     7067.47    256.33 o 
 -14   8   5     1739.23     1666.59    196.32 o 
 -12   8   5    26466.41    26023.46    596.24 o 
 -10   8   5    21488.28    21532.82    511.76 o 
  -8   8   5     3855.18     4104.82    187.30 o 
  -6   8   5       73.50       80.43     61.84 o 
  -4   8   5     1861.30     1955.37    135.55 o 
  -2   8   5    27690.02    28505.66    548.78 o 
   0   8   5     8489.95     8949.17    236.56 o 
   2   8   5     4440.69     4836.66    187.61 o 
   4   8   5     3603.49     3824.82    172.73 o 
   6   8   5    15500.57    15323.23    461.78 o 
   8   8   5     8751.88     8554.80    322.21 o 
  10   8   5     9834.39     8815.57    336.31 o 
  12   8   5     6290.53     5940.47    276.73 o 
  14   8   5    18703.57    18476.37    877.25 o 
  16   8   5     2318.31     2340.90    207.22 o 
  18   8   5      281.46      183.79     89.48 o 
 -23   9   5      365.72      412.88    103.01 o 
 -21   9   5      192.95      256.36     91.23 o 
 -19   9   5        3.63      -43.87     79.84 o 
 -17   9   5      302.92      310.46    115.81 o 
 -15   9   5      457.05      435.88    124.51 o 
 -13   9   5      575.32      514.56     97.80 o 
 -11   9   5     1380.66     1144.41    119.26 o 
  -9   9   5     5320.14     5027.83    214.58 o 
  -7   9   5     2360.82     2469.18    192.18 o 
  -5   9   5      285.92      321.83     88.75 o 
  -3   9   5      479.96      860.46    158.76 o 
  -1   9   5     1426.40     1426.87    241.73 o 
   1   9   5       84.43       52.15     61.26 o 
   3   9   5     1042.42      969.59    165.57 o 
   5   9   5      378.39      300.51    133.91 o 
   7   9   5       98.33      -95.32     69.09 o 
   9   9   5      481.59      366.27    102.99 o 
  11   9   5     1811.63     1794.68    177.23 o 
  13   9   5      826.39     1099.08    227.18 o 
  15   9   5       22.42      102.18     94.99 o 
  17   9   5       15.83      -33.18     91.13 o 
 -20  10   5     1659.89     1760.00    194.44 o 
 -18  10   5     5460.85     4985.16    411.07 o 
 -16  10   5      694.83      709.97    136.55 o 
 -14  10   5     7005.03     6455.50    307.32 o 
 -12  10   5    21795.08    20843.06    623.95 o 
 -10  10   5     6255.58     6235.04    466.80 o 
  -8  10   5       84.11       99.67     85.65 o 
  -6  10   5      712.45      627.65    119.67 o 
  -4  10   5     1978.20     1864.65    229.04 o 
  -2  10   5    30888.73    32904.42    853.15 o 
   0  10   5     1866.33     1821.89    225.40 o 
   2  10   5       24.20      212.30    163.60 o 
   4  10   5     6051.58     6298.86    287.27 o 
   6  10   5     7020.10     6837.46    305.60 o 
   8  10   5     4220.55     4005.38    462.29 o 
  10  10   5      921.55      654.13    132.48 o 
  12  10   5     5323.13     5263.07    316.47 o 
 -15  11   5     2802.61     2966.27    245.54 o 
 -13  11   5     1195.63     1240.60    170.37 o 
 -11  11   5      355.69      348.08    112.54 o 
  -9  11   5      191.65      126.68     94.65 o 
  -7  11   5     3985.07     3915.61    267.00 o 
  -5  11   5       12.01       25.23    112.49 o 
  -3  11   5      975.86     1180.58    312.31 o 
  -1  11   5      290.12      488.28    154.68 o 
   1  11   5     2890.43     2921.55    294.38 o 
   3  11   5       57.82      119.15    131.06 o 
   5  11   5      236.32      218.30    135.54 o 
   7  11   5     1252.43     1476.86    176.10 o 
 -34   0   6    12475.72    13232.99   1136.54 o 
 -32   0   6    16308.96    17174.07    682.43 o 
 -30   0   6    11472.21    12524.42    522.46 o 
 -28   0   6     1487.33     1412.58    136.12 o 
 -26   0   6    15477.67    15823.23    455.62 o 
 -24   0   6    90226.52    92228.46   2422.17 o 
 -22   0   6    12158.00    12805.02    446.65 o 
 -20   0   6     5750.98     5513.72    251.42 o 
 -18   0   6    15324.44    15738.28    414.49 o 
 -16   0   6   123287.45   129220.36   2701.43 o 
 -14   0   6    99459.28    93933.98   1998.17 o 
 -12   0   6    92737.23   100098.94   2198.05 o 
 -10   0   6     4350.74     4013.37    187.67 o 
  -8   0   6    18687.91    15947.46    543.27 o 
  -6   0   6   331310.72   327312.38   6760.49 o 
  -4   0   6   114918.76   114852.31   2915.28 o 
  -2   0   6    25218.34    24658.54    961.51 o 
   0   0   6    32622.21    31049.61    705.62 o 
   2   0   6    40163.64    37376.20    811.53 o 
   4   0   6    16701.64    15050.24    372.15 o 
   6   0   6     3631.47     3404.82    148.30 o 
   8   0   6     6411.85     7074.24    315.99 o 
  10   0   6    89361.04    94198.63   2005.74 o 
  12   0   6    56636.43    53456.76   1192.93 o 
  14   0   6    16137.11    15710.16    437.36 o 
  16   0   6     3983.63     4027.41    203.05 o 
  18   0   6    16928.60    17082.95    492.53 o 
  20   0   6    28003.96    28386.09    741.34 o 
  22   0   6     6273.16     6418.88    284.13 o 
  24   0   6      400.64      319.47    120.45 o 
  26   0   6     8003.77     8281.60    354.70 o 
 -35   1   6      915.51     1007.05    136.97 o 
 -33   1   6      141.00       79.83     85.74 o 
 -31   1   6     1014.64     1193.72    112.94 o 
 -29   1   6     5461.22     5550.84    201.54 o 
 -27   1   6      324.10      285.17     69.58 o 
 -25   1   6     3525.67     3249.40    131.03 o 
 -23   1   6     1276.18     1277.53     98.55 o 
 -21   1   6     7473.00     6862.32    353.11 o 
 -19   1   6    12985.24    12567.99    308.14 o 
 -17   1   6     7808.15     8177.60    204.33 o 
 -15   1   6     4745.88     5158.95    141.67 o 
 -13   1   6      465.30      201.32     39.31 o 
 -11   1   6    12332.47    12308.47    308.63 o 
  -9   1   6    25209.47    24897.66    435.03 o 
  -7   1   6    13901.75    13087.49    320.10 o 
  -5   1   6    10395.45    11204.28    262.82 o 
  -3   1   6        3.31       37.09     20.25 o 
  -1   1   6    26408.07    26704.76    413.10 o 
   1   1   6      666.77      465.54     41.92 o 
   3   1   6     1627.53     1959.71     86.08 o 
   5   1   6    11030.40    11458.94    214.04 o 
   7   1   6       58.60      -40.23     28.15 o 
   9   1   6     4117.55     4217.66    121.68 o 
  11   1   6      343.86      411.71     51.88 o 
  13   1   6     1914.17     2030.59    101.91 o 
  15   1   6     7376.36     7444.56    226.08 o 
  17   1   6     2539.69     2646.97    126.46 o 
  19   1   6      267.25      254.99     62.02 o 
  21   1   6     1659.81     1684.15    112.47 o 
  23   1   6     1725.76     1803.92    122.40 o 
  25   1   6     2558.57     2546.00    198.78 o 
 -34   2   6      989.97      953.35    133.45 o 
 -32   2   6     3599.16     3495.33    183.17 o 
 -30   2   6     4009.68     4321.59    184.98 o 
 -28   2   6      423.48      447.13     76.49 o 
 -26   2   6    11413.22    11241.44    286.83 o 
 -24   2   6    27724.28    27085.32    531.78 o 
 -22   2   6     1033.04      986.56     94.77 o 
 -20   2   6     1687.01     1762.08     87.71 o 
 -18   2   6     3828.37     3783.31    210.85 o 
 -16   2   6    27820.19    28313.27    585.26 o 
 -14   2   6    50066.84    48844.02    824.35 o 
 -12   2   6    11499.38    12081.65    251.76 o 
 -10   2   6    14321.83    14325.03    248.17 o 
  -8   2   6    56743.84    59117.45    883.80 o 
  -6   2   6    30560.13    29690.68    569.12 o 
  -4   2   6     2862.95     2878.40     77.92 o 
  -2   2   6    12124.15    13750.96    233.33 o 
   0   2   6    39741.92    39661.70    661.42 o 
   2   2   6    73889.40    77017.45   1144.09 o 
   4   2   6    33769.36    34564.73    542.86 o 
   6   2   6     8595.99     8632.21    196.89 o 
   8   2   6       71.91      199.54     41.00 o 
  10   2   6    12949.72    12084.19    243.20 o 
  12   2   6    19376.05    18810.77    361.17 o 
  14   2   6     1013.84     1029.13     77.97 o 
  16   2   6     2673.34     2622.95    226.34 o 
  18   2   6     1367.76     1554.77    118.14 o 
  20   2   6    12377.73    12102.76    284.70 o 
  22   2   6     5594.28     5587.46    192.99 o 
  24   2   6       22.00      -77.54     72.95 o 
  26   2   6     6810.43     7569.34    340.11 o 
 -33   3   6      170.04      237.32     98.43 o 
 -31   3   6     2018.11     2095.11    158.33 o 
 -29   3   6      312.84      312.60     81.03 o 
 -27   3   6      543.82      369.35     76.91 o 
 -25   3   6      557.25      630.57     88.81 o 
 -23   3   6     1266.27     1032.76    119.71 o 
 -21   3   6     3033.97     2771.03    140.59 o 
 -19   3   6    12261.54    11647.38    266.09 o 
 -17   3   6      689.92      866.07     71.12 o 
 -15   3   6     2232.99     2190.72    111.79 o 
 -13   3   6      148.38      192.64     48.76 o 
 -11   3   6     7508.36     8279.41    187.31 o 
  -9   3   6     7894.53     8184.98    173.54 o 
  -7   3   6     4625.70     5249.30    116.35 o 
  -5   3   6    24719.21    24912.29    397.45 o 
  -3   3   6    14340.75    15503.87    264.56 o 
  -1   3   6      284.54      369.59     38.73 o 
   1   3   6    21105.89    22123.89    363.41 o 
   3   3   6     3146.70     3654.12    113.17 o 
   5   3   6     3692.40     3388.13    112.68 o 
   7   3   6    13430.12    13106.05    276.60 o 
   9   3   6      806.96      687.33     56.52 o 
  11   3   6     4254.20     4417.80    134.31 o 
  13   3   6     1158.70     1133.89     80.37 o 
  15   3   6     2992.70     2828.79    138.03 o 
  17   3   6     3976.33     4277.59    260.95 o 
  19   3   6      561.20      507.52     97.56 o 
  21   3   6     5246.90     5750.09    238.40 o 
  23   3   6      198.50      186.99     88.43 o 
  25   3   6        3.63      -79.62     82.05 o 
 -32   4   6     7909.47     7890.07    297.41 o 
 -30   4   6     2332.29     2554.08    179.11 o 
 -28   4   6      213.25      109.35     70.18 o 
 -26   4   6     3592.61     3362.55    187.24 o 
 -24   4   6    22991.14    22179.86    608.85 o 
 -22   4   6    15817.67    15806.15    351.21 o 
 -20   4   6     2450.20     2218.74    127.34 o 
 -18   4   6     6071.31     6286.69    177.19 o 
 -16   4   6    35275.06    35555.10    640.78 o 
 -14   4   6    25104.74    24904.61    464.21 o 
 -12   4   6     5647.77     4947.43    134.77 o 
 -10   4   6        8.98      -12.87     35.88 o 
  -8   4   6    32465.46    32554.47    570.25 o 
  -6   4   6    45743.26    44292.19    843.53 o 
  -4   4   6    27999.32    29980.46    523.10 o 
  -2   4   6        1.16       12.47     26.71 o 
   0   4   6     6184.62     6720.39    191.24 o 
   2   4   6    12125.50    11590.56    242.27 o 
   4   4   6    41275.45    41382.18    716.76 o 
   6   4   6        3.69       50.24     54.89 o 
   8   4   6     5685.32     5703.82    149.15 o 
  10   4   6    15340.95    15544.86    358.67 o 
  12   4   6    10986.18    10818.27    237.21 o 
  14   4   6    10318.29    10495.07    239.55 o 
  16   4   6     2209.60     2186.77    116.17 o 
  18   4   6    10866.82    10790.93    291.96 o 
  20   4   6     8045.73     8439.26    261.75 o 
  22   4   6     2356.84     2486.48    161.53 o 
  24   4   6      491.27      317.19    133.55 o 
 -31   5   6     3083.01     3097.71    203.32 o 
 -29   5   6     7767.89     7080.00    272.10 o 
 -27   5   6     2158.02     2160.35    159.37 o 
 -25   5   6     3565.49     3622.01    319.26 o 
 -23   5   6       18.23      241.47     86.26 o 
 -21   5   6     8102.09     7660.00    259.08 o 
 -19   5   6    24032.53    23950.64    548.06 o 
 -17   5   6      795.48      673.59     85.81 o 
 -15   5   6      924.77      855.31     90.56 o 
 -13   5   6      776.03      703.57     80.61 o 
 -11   5   6    14599.22    14741.42    388.32 o 
  -9   5   6    49347.09    51981.98    884.91 o 
  -7   5   6     1736.01     1967.37     90.79 o 
  -5   5   6     4506.98     4517.33    150.53 o 
  -3   5   6     6686.86     6478.35    146.53 o 
  -1   5   6     5299.10     5158.18    130.30 o 
   1   5   6     4036.39     3868.33    132.93 o 
   3   5   6      359.69      358.99     47.58 o 
   5   5   6     6454.24     6457.18    158.83 o 
   7   5   6     6375.18     6231.94    158.84 o 
   9   5   6     6846.73     7162.50    177.87 o 
  11   5   6      154.35      180.89     49.40 o 
  13   5   6     1791.60     1677.70     98.21 o 
  15   5   6     2745.84     2718.33    149.05 o 
  17   5   6     5440.39     5453.35    200.49 o 
  19   5   6      509.37      587.62     94.46 o 
  21   5   6     1627.03     1773.72    140.10 o 
  23   5   6     2791.80     2996.13    183.32 o 
 -30   6   6     2688.43     2933.23    202.98 o 
 -28   6   6     1199.97     1136.79    157.58 o 
 -26   6   6       54.57       65.57     71.05 o 
 -24   6   6     6123.43     5832.43    233.88 o 
 -22   6   6    24974.13    24085.70    660.64 o 
 -20   6   6       59.60        6.54     64.46 o 
 -18   6   6    13960.02    12828.13    354.73 o 
 -16   6   6    19232.91    18443.12    448.14 o 
 -14   6   6      453.26      526.69     81.73 o 
 -12   6   6    18114.20    17492.81    420.32 o 
 -10   6   6     7011.21     7198.93    229.51 o 
  -8   6   6    46988.19    49494.88    857.80 o 
  -6   6   6    33238.52    35028.24    631.65 o 
  -4   6   6     5412.60     5534.29    182.59 o 
  -2   6   6      484.20      581.46     64.03 o 
   0   6   6     4108.03     3997.08    132.13 o 
   2   6   6     8154.34     8384.15    188.44 o 
   4   6   6    36257.26    37135.49    607.42 o 
   6   6   6      545.42      593.91     61.24 o 
   8   6   6       14.40        0.96     44.77 o 
  10   6   6    18693.41    18538.35    390.76 o 
  12   6   6     5615.15     5511.85    187.80 o 
  14   6   6     3589.93     3855.79    206.33 o 
  16   6   6      366.75      295.91     79.68 o 
  18   6   6    11612.71    12082.71    324.53 o 
  20   6   6    10380.37    10390.20    364.70 o 
  22   6   6      926.04     1059.69    133.37 o 
 -29   7   6     8112.00     7833.39    304.95 o 
 -27   7   6    15203.69    14776.74    432.20 o 
 -25   7   6     3259.63     3135.69    195.55 o 
 -23   7   6     4903.04     4463.84    260.62 o 
 -21   7   6    12871.49    12067.88    360.06 o 
 -19   7   6    16567.38    16018.94    656.79 o 
 -17   7   6    45749.57    44681.62    930.46 o 
 -15   7   6       53.65       47.67     61.59 o 
 -13   7   6    29512.54    29105.30    642.52 o 
 -11   7   6    23763.76    24127.84    550.10 o 
  -9   7   6    23295.69    24167.09    546.28 o 
  -7   7   6     5682.92     5314.44    200.63 o 
  -5   7   6      117.36       64.78     50.63 o 
  -3   7   6    35816.23    37171.86    813.52 o 
  -1   7   6    48191.46    49328.74    975.81 o 
   1   7   6     2432.71     2611.67    128.77 o 
   3   7   6     1394.68     1226.28     92.38 o 
   5   7   6    17089.87    17663.54    336.55 o 
   7   7   6     4104.86     4289.94    157.67 o 
   9   7   6    17790.61    17072.70    375.46 o 
  11   7   6        3.24       -1.68     56.91 o 
  13   7   6     8220.11     8178.59    325.03 o 
  15   7   6    11594.83    11294.99    340.31 o 
  17   7   6     8509.61     8251.40    291.61 o 
  19   7   6       83.96      164.14     89.20 o 
 -26   8   6      193.34      262.31     95.60 o 
 -24   8   6      994.05     1054.17    130.18 o 
 -22   8   6      235.99      288.14     99.11 o 
 -20   8   6        1.97      152.17     76.24 o 
 -18   8   6      373.72      295.56     85.93 o 
 -16   8   6      277.54      144.57     74.57 o 
 -14   8   6      910.26      808.62    104.16 o 
 -12   8   6     1851.16     1597.37    132.97 o 
 -10   8   6       14.84      -13.15     60.28 o 
  -8   8   6      918.27      769.04     97.55 o 
  -6   8   6     1289.25     1431.89    124.07 o 
  -4   8   6      302.88      395.51     99.38 o 
  -2   8   6     6396.25     6281.50    225.89 o 
   0   8   6     1000.17      806.09     81.68 o 
   2   8   6      388.27      507.09     79.65 o 
   4   8   6     5527.60     5748.89    206.54 o 
   6   8   6      661.45      616.85    103.63 o 
   8   8   6     3303.22     2856.15    204.69 o 
  10   8   6      549.13      442.09    103.80 o 
  12   8   6       79.59       13.73     79.07 o 
  14   8   6       82.03      -54.29     82.56 o 
  16   8   6      280.40      157.50     78.37 o 
  18   8   6      384.94      386.59    101.83 o 
 -23   9   6     3536.78     3707.45    226.58 o 
 -21   9   6      473.34      384.60    116.31 o 
 -19   9   6     3064.26     3041.13    423.93 o 
 -17   9   6     2593.86     2259.98    199.12 o 
 -15   9   6      325.69      143.80     77.03 o 
 -13   9   6     8169.13     8124.15    298.25 o 
 -11   9   6    22105.76    21821.47    535.43 o 
  -9   9   6     1491.30     1557.90    135.04 o 
  -7   9   6     2113.70     1851.07    171.96 o 
  -5   9   6      743.03      456.74    135.82 o 
  -3   9   6     2963.66     2889.95    315.23 o 
  -1   9   6    25274.94    26274.14    727.36 o 
   1   9   6     2215.70     2275.27    149.03 o 
   3   9   6     6640.17     6809.42    284.67 o 
   5   9   6     7089.35     6202.31    275.64 o 
   7   9   6     2607.72     2075.50    181.56 o 
   9   9   6    10543.06    10009.66    375.52 o 
  11   9   6       51.12      120.95     90.34 o 
  13   9   6    10013.63     9908.07    392.49 o 
  15   9   6     2304.47     2262.84    211.90 o 
 -20  10   6      869.36      773.01    166.22 o 
 -18  10   6      192.72      261.48    107.79 o 
 -16  10   6      494.57      359.30    116.78 o 
 -14  10   6      973.57      679.42    136.77 o 
 -12  10   6     2962.02     2639.82    215.65 o 
 -10  10   6      752.25      711.89    127.04 o 
  -8  10   6       36.84       15.15     72.37 o 
  -6  10   6       41.15      214.60    116.86 o 
  -4  10   6     1916.97     2190.08    443.82 o 
  -2  10   6     2645.53     2608.01    201.58 o 
   0  10   6      308.00      222.31    127.68 o 
   2  10   6     4578.60     4494.31    343.19 o 
   4  10   6      729.94      564.96    116.93 o 
   6  10   6      187.12      142.80     97.30 o 
   8  10   6      984.36      960.28    144.00 o 
  10  10   6     1675.36     1460.10    175.03 o 
  12  10   6     4264.19     3773.74    270.62 o 
 -15  11   6      319.82      320.12    126.51 o 
 -13  11   6     6458.91     6682.68    334.72 o 
 -11  11   6     8557.76     9473.73    436.85 o 
  -9  11   6     7669.64     7899.66    348.40 o 
  -7  11   6     4841.35     5302.70    402.67 o 
  -5  11   6      865.61      912.05    139.51 o 
  -3  11   6    11035.73    11269.75    537.60 o 
  -1  11   6    12964.49    14133.46    617.25 o 
   1  11   6     1994.19     2244.53    265.11 o 
   3  11   6       47.88      139.40    131.07 o 
   5  11   6     6190.31     6369.64    417.67 o 
   7  11   6    11671.16    11496.12    435.85 o 
 -35   1   7     3397.08     3904.19    327.03 o 
 -33   1   7     7381.90     8021.11    293.45 o 
 -31   1   7    12923.98    12976.87    333.30 o 
 -29   1   7     3107.59     3411.73    168.17 o 
 -27   1   7      623.29      535.48     77.10 o 
 -25   1   7    27851.05    27490.87    485.63 o 
 -23   1   7    33930.06    32369.07   1105.06 o 
 -21   1   7    10128.17    10082.35    272.21 o 
 -19   1   7      539.73      523.41     89.29 o 
 -17   1   7    35219.73    37426.64    601.89 o 
 -15   1   7    86708.47    86218.48   3171.00 o 
 -13   1   7    68590.49    70785.69   1365.15 o 
 -11   1   7       15.53       41.36     26.78 o 
  -9   1   7     8363.88     7709.41    184.50 o 
  -7   1   7    42841.71    41601.25    814.29 o 
  -5   1   7   173598.77   170315.16   3400.89 o 
  -3   1   7    85196.03    85035.08   1246.70 o 
  -1   1   7    21767.59    22015.65    550.51 o 
   1   1   7    54532.46    50884.91    847.20 o 
   3   1   7    60609.67    57047.04    863.81 o 
   5   1   7    15043.25    14290.36    260.53 o 
   7   1   7     2917.72     2587.59     95.96 o 
   9   1   7     4103.64     3961.61    122.76 o 
  11   1   7    45835.58    44416.45    733.34 o 
  13   1   7    19067.86    18330.77    353.61 o 
  15   1   7      158.72      142.89     52.01 o 
  17   1   7     3711.78     3825.94    150.56 o 
  19   1   7     4630.81     4960.43    209.93 o 
  21   1   7    15350.39    15571.91    346.38 o 
  23   1   7     4244.86     4450.36    185.41 o 
  25   1   7      624.31      561.44     96.38 o 
 -34   2   7     2664.34     2518.38    188.05 o 
 -32   2   7      691.15      663.71     96.48 o 
 -30   2   7     1925.10     2182.95    141.49 o 
 -28   2   7      474.38      433.19     77.60 o 
 -26   2   7     5064.39     4985.60    176.88 o 
 -24   2   7       41.17      -54.56     86.60 o 
 -22   2   7     1107.31      996.69     84.78 o 
 -20   2   7    27575.00    26570.14    454.32 o 
 -18   2   7     2937.04     2876.88    144.47 o 
 -16   2   7       25.60       -1.80     29.98 o 
 -14   2   7     4999.93     5644.94    180.99 o 
 -12   2   7     7400.92     8527.22    169.86 o 
 -10   2   7    15261.95    14998.20    281.99 o 
  -8   2   7    46459.71    47993.23    727.21 o 
  -6   2   7    12992.11    12739.72    241.83 o 
  -4   2   7    19901.21    18885.85    308.98 o 
  -2   2   7     2743.53     2233.68     72.03 o 
   0   2   7     5499.52     5378.84    172.05 o 
   2   2   7     1834.45     1469.76     67.00 o 
   4   2   7     5052.09     5349.08    184.81 o 
   6   2   7    15296.63    14065.60    289.31 o 
   8   2   7     4631.89     4175.68    136.55 o 
  10   2   7      109.77      118.37     43.47 o 
  12   2   7      872.55      913.53     74.40 o 
  14   2   7     1898.82     1844.18    109.39 o 
  16   2   7     4326.09     4298.43    155.88 o 
  18   2   7      315.36      272.14     69.79 o 
  20   2   7     1317.32     1233.40    117.78 o 
  22   2   7      976.11      878.81     93.64 o 
  24   2   7        3.03      -55.40     77.42 o 
 -33   3   7     3315.76     3508.42    245.57 o 
 -31   3   7     5843.69     6181.28    384.47 o 
 -29   3   7     2146.17     1818.15    140.23 o 
 -27   3   7      116.80       85.27     62.36 o 
 -25   3   7     3982.09     3756.88    196.91 o 
 -23   3   7    14905.49    13599.74    349.97 o 
 -21   3   7     2623.79     2677.50    167.59 o 
 -19   3   7      353.49      306.50     56.24 o 
 -17   3   7     9573.25     9094.22    317.18 o 
 -15   3   7    23810.31    22883.37    383.80 o 
 -13   3   7    33843.68    34236.34    662.21 o 
 -11   3   7     2365.19     2189.34    146.45 o 
  -9   3   7     8952.85     9671.48    184.56 o 
  -7   3   7    21471.54    21084.64    347.03 o 
  -5   3   7    41240.71    41695.45    641.76 o 
  -3   3   7    28409.59    30218.09    479.07 o 
  -1   3   7     1078.75     1011.34     56.68 o 
   1   3   7    13055.83    13704.43    264.01 o 
   3   3   7    45570.35    46836.78    957.11 o 
   5   3   7    10124.66     9789.35    200.67 o 
   7   3   7       18.49       33.99     33.28 o 
   9   3   7      393.94      409.37     53.35 o 
  11   3   7    12661.56    12517.99    290.49 o 
  13   3   7    12376.24    12178.17    293.29 o 
  15   3   7     3828.06     4203.32    151.10 o 
  17   3   7     2973.69     2827.09    144.30 o 
  19   3   7     4096.10     4332.44    182.02 o 
  21   3   7     4436.58     4523.95    229.90 o 
  23   3   7      780.62      476.17    110.13 o 
 -34   4   7     6886.54     7366.11    295.22 o 
 -32   4   7       76.14      109.99     86.66 o 
 -30   4   7     1699.40     1663.77    146.46 o 
 -28   4   7      170.87      156.26     73.11 o 
 -26   4   7       86.91       79.88     77.61 o 
 -24   4   7     3936.74     3788.53    198.64 o 
 -22   4   7     1464.75     1441.67    167.10 o 
 -20   4   7     4340.07     3895.34    148.56 o 
 -18   4   7     4070.62     4038.69    151.57 o 
 -16   4   7      273.72      197.67     47.28 o 
 -14   4   7     3028.90     2945.23    122.72 o 
 -12   4   7     4898.06     4726.40    165.76 o 
 -10   4   7     9372.39     8865.74    189.68 o 
  -8   4   7    23200.72    24873.73    407.87 o 
  -6   4   7       28.30      129.98     30.81 o 
  -4   4   7        6.56       -8.27     28.99 o 
  -2   4   7    10514.86    12380.59    231.28 o 
   0   4   7     5966.74     5868.31    139.12 o 
   2   4   7    27280.66    29574.29    483.03 o 
   4   4   7     4859.50     4894.42    147.16 o 
   6   4   7    18060.57    17888.91    405.36 o 
   8   4   7      117.69       71.11     42.24 o 
  10   4   7      244.47      220.29     51.43 o 
  12   4   7      316.73      305.53     58.41 o 
  14   4   7     2248.57     2197.49    113.97 o 
  16   4   7     1744.20     1622.26    104.41 o 
  18   4   7     6844.08     6945.76    232.32 o 
  20   4   7      196.23      227.49     81.87 o 
  22   4   7     1580.17     1777.56    147.01 o 
  24   4   7      343.20      176.69     89.88 o 
 -33   5   7    15582.92    15824.29    464.65 o 
 -31   5   7    15876.46    15939.55    454.63 o 
 -29   5   7      691.36      778.01    113.04 o 
 -27   5   7     1405.62     1499.16    135.96 o 
 -25   5   7     5207.06     5292.46    255.76 o 
 -23   5   7    38307.61    36663.93    791.88 o 
 -21   5   7    11623.65    11617.62    438.42 o 
 -19   5   7      591.94      441.67     92.71 o 
 -17   5   7    41202.25    39990.40    822.35 o 
 -15   5   7    16951.55    16973.79    413.79 o 
 -13   5   7     9330.34     9552.39    268.05 o 
 -11   5   7     5789.33     5911.14    185.69 o 
  -9   5   7     3469.56     3258.03    125.21 o 
  -7   5   7    36828.64    35348.18    699.05 o 
  -5   5   7    51500.87    55774.14    939.79 o 
  -3   5   7     1898.45     2111.93     93.15 o 
  -1   5   7    11024.88    11558.18    249.54 o 
   1   5   7     8188.90     7835.62    193.11 o 
   3   5   7    39588.57    37617.08    668.31 o 
   5   5   7    22387.92    22760.04    398.53 o 
   7   5   7     1344.80     1171.90     92.69 o 
   9   5   7    10930.53    11083.01    240.63 o 
  11   5   7    16520.07    16022.72    319.47 o 
  13   5   7    12217.83    11446.92    258.20 o 
  15   5   7     3990.28     4128.38    181.86 o 
  17   5   7     2144.08     2397.22    150.67 o 
  19   5   7    21553.18    22692.08    505.06 o 
  21   5   7     6256.50     6455.83    245.13 o 
 -30   6   7     6369.70     6566.20    274.74 o 
 -28   6   7    12027.14    11295.44    358.50 o 
 -26   6   7     8879.44     9461.99    313.19 o 
 -24   6   7      240.22      151.22    103.71 o 
 -22   6   7    13752.81    12933.75    369.27 o 
 -20   6   7    24212.28    24012.11    564.27 o 
 -18   6   7    23152.16    23472.64    546.27 o 
 -16   6   7     1471.84     1504.91    123.56 o 
 -14   6   7      183.44       43.47     57.56 o 
 -12   6   7    31885.79    32524.93    688.31 o 
 -10   6   7    33621.87    34570.85    720.64 o 
  -8   6   7    24750.69    25525.91    484.50 o 
  -6   6   7      200.19      255.90     58.51 o 
  -4   6   7    20052.69    20750.30    409.67 o 
  -2   6   7    25272.48    24530.22    470.33 o 
   0   6   7    17301.56    17132.06    317.64 o 
   2   6   7     2262.47     2020.65     94.85 o 
   4   6   7     4002.16     4277.04    133.93 o 
   6   6   7    19181.22    18721.00    350.06 o 
   8   6   7    23697.13    23180.37    419.73 o 
  10   6   7     6199.37     5980.91    246.36 o 
  12   6   7      591.96      511.58     80.63 o 
  14   6   7    12799.99    13218.27    330.35 o 
  16   6   7     9104.77     8792.65    265.06 o 
  18   6   7     2174.51     2206.04    151.34 o 
  20   6   7       66.10      119.49     84.23 o 
 -29   7   7      670.28      936.26    130.05 o 
 -27   7   7        3.47       82.38     83.39 o 
 -25   7   7      299.90      197.70     99.74 o 
 -23   7   7     1340.61     1245.19    128.43 o 
 -21   7   7    11524.18    10843.43    336.13 o 
 -19   7   7     1501.63     1418.74    132.05 o 
 -17   7   7     3160.64     3021.44    177.62 o 
 -15   7   7      524.96      355.06     81.28 o 
 -13   7   7      537.02      435.79     83.49 o 
 -11   7   7      108.30      165.13     69.72 o 
  -9   7   7       42.42       22.60     58.90 o 
  -7   7   7     4550.91     4530.03    220.72 o 
  -5   7   7     2397.37     2419.05    118.15 o 
  -3   7   7      156.84      130.43     51.79 o 
  -1   7   7       17.73       43.14     48.28 o 
   1   7   7      145.41       34.18     51.81 o 
   3   7   7    11701.32    11725.50    281.78 o 
   5   7   7     4974.46     5276.94    176.04 o 
   7   7   7     1910.93     1817.55    101.64 o 
   9   7   7      995.45      878.63     89.55 o 
  11   7   7       20.71      -61.07     56.96 o 
  13   7   7      737.82      615.23    134.94 o 
  15   7   7     4122.04     4436.69    221.92 o 
  17   7   7      615.61      652.24    112.82 o 
  19   7   7     2066.02     2208.27    178.19 o 
 -26   8   7     9650.67     9088.52    438.53 o 
 -24   8   7      179.91      154.22     91.85 o 
 -22   8   7     7913.24     7934.91    292.50 o 
 -20   8   7      150.90      150.83     78.26 o 
 -18   8   7     7861.03     7765.27    391.67 o 
 -16   8   7     9652.43     9470.54    305.66 o 
 -14   8   7      291.32      262.14     79.67 o 
 -12   8   7    18779.50    18479.78    466.53 o 
 -10   8   7    18402.18    18316.37    460.07 o 
  -8   8   7     1130.83     1235.07    120.53 o 
  -6   8   7      403.47      479.80    105.30 o 
  -4   8   7     4682.85     4657.80    196.42 o 
  -2   8   7    28744.35    30052.18    700.24 o 
   0   8   7     9616.84    10283.78    280.15 o 
   2   8   7     2470.43     2336.43    132.59 o 
   4   8   7     1733.50     1827.00    130.77 o 
   6   8   7     3247.60     2989.69    203.14 o 
   8   8   7    12590.66    11795.20    400.36 o 
  10   8   7    11369.40    11424.75    399.94 o 
  12   8   7      551.74      536.73    119.76 o 
  14   8   7     7450.93     7506.66    331.04 o 
  16   8   7     1756.07     2171.73    208.52 o 
 -23   9   7       98.74      164.26    101.36 o 
 -21   9   7       39.04       30.92     75.77 o 
 -19   9   7      251.03      120.74     85.47 o 
 -17   9   7       59.15      -29.81     70.33 o 
 -15   9   7     2040.31     1960.13    156.48 o 
 -13   9   7     1646.27     1428.34    134.41 o 
 -11   9   7      377.77      391.94     89.20 o 
  -9   9   7       19.97      -14.25     61.67 o 
  -7   9   7      589.69      674.89    239.65 o 
  -5   9   7      173.15       95.80     81.81 o 
  -3   9   7     1095.53     1380.32    189.15 o 
  -1   9   7     1053.83     1073.37    133.22 o 
   1   9   7      158.77      131.81     68.69 o 
   3   9   7        6.74       68.91     77.71 o 
   5   9   7       65.85       53.13     77.87 o 
   7   9   7      295.96      332.47    101.87 o 
   9   9   7      337.29      187.85     95.23 o 
  11   9   7     3712.80     3465.02    248.03 o 
  13   9   7      367.37      474.56    126.83 o 
 -20  10   7      691.08      535.46    131.13 o 
 -18  10   7     5014.73     5094.30    313.32 o 
 -16  10   7     7178.75     7184.98    329.42 o 
 -14  10   7       52.46       54.96     88.55 o 
 -12  10   7    13972.26    13612.28    469.41 o 
 -10  10   7    15533.96    15753.62    512.50 o 
  -8  10   7     4705.67     5177.63    354.92 o 
  -6  10   7     1652.39     1633.99    166.21 o 
  -4  10   7      727.07     1017.08    175.91 o 
  -2  10   7    14455.38    15520.35    892.05 o 
   0  10   7     2874.98     3056.04    490.59 o 
   2  10   7     2374.63     2109.45    266.79 o 
   4  10   7      878.55      575.41    153.81 o 
   6  10   7     3548.25     3292.99    234.38 o 
   8  10   7     3294.05     3485.48    248.73 o 
  10  10   7     4808.35     4693.90    403.18 o 
 -15  11   7       72.14      111.51    110.25 o 
 -13  11   7      148.35      175.75    106.40 o 
 -11  11   7     3018.84     3212.09    245.18 o 
  -9  11   7      882.52     1043.14    238.25 o 
  -7  11   7      285.32      316.46    107.21 o 
  -5  11   7       44.80      100.42    114.28 o 
  -3  11   7        1.06      218.18    125.33 o 
  -1  11   7     1869.64     1900.05    254.23 o 
   1  11   7     2746.68     3062.11    306.89 o 
   3  11   7        5.23      205.25    182.78 o 
   5  11   7        0.12      134.57    135.10 o 
 -36   0   8      232.72      405.55    161.73 o 
 -34   0   8     4714.62     5386.93    363.79 o 
 -32   0   8     4071.42     4276.24    307.59 o 
 -30   0   8    19936.14    19634.83   1013.94 o 
 -28   0   8     5063.90     5558.05    375.40 o 
 -26   0   8    44312.23    46056.43   1068.95 o 
 -24   0   8    35153.89    34294.35   1387.09 o 
 -22   0   8     2096.03     2164.54    146.97 o 
 -20   0   8       36.40       56.92     51.21 o 
 -18   0   8     3374.35     2830.84    238.51 o 
 -16   0   8    59270.43    61496.64   1334.88 o 
 -14   0   8   137352.81   141210.17   3618.14 o 
 -12   0   8     3669.15     3125.59    199.12 o 
 -10   0   8    53769.66    54005.00   1286.07 o 
  -8   0   8   114269.76   111283.37   4579.67 o 
  -6   0   8   190554.61   182830.55   4626.35 o 
  -4   0   8   102697.70    96547.76   2480.53 o 
  -2   0   8    21668.46    22066.89    496.64 o 
   0   0   8    56130.88    55644.97   1927.86 o 
   2   0   8    24450.19    20620.97    486.62 o 
   4   0   8    43017.10    42939.28    950.71 o 
   6   0   8    31833.55    32631.71    753.04 o 
   8   0   8       29.12      -19.02     50.61 o 
  10   0   8    22165.59    21246.64    545.15 o 
  12   0   8    40161.15    38912.57    916.43 o 
  14   0   8     1156.57     1178.04    133.89 o 
  16   0   8     3868.52     3623.31    210.08 o 
  18   0   8     3413.72     3479.32    220.55 o 
  20   0   8     7784.45     8437.17    336.16 o 
  22   0   8     8623.20     9298.66    368.45 o 
  24   0   8     1871.66     1823.13    193.37 o 
 -35   1   8      922.57      817.77    125.94 o 
 -33   1   8       64.84      -12.10     82.46 o 
 -31   1   8     1632.99     1433.74    120.94 o 
 -29   1   8      806.30      663.51     89.39 o 
 -27   1   8      691.51      619.97     81.61 o 
 -25   1   8       40.24      -47.10     55.61 o 
 -23   1   8      200.55      136.98     50.20 o 
 -21   1   8    13365.54    12972.00    301.03 o 
 -19   1   8     2045.96     1909.75    133.06 o 
 -17   1   8     8917.36     9135.22    392.19 o 
 -15   1   8    22771.63    23530.09    460.29 o 
 -13   1   8     3620.81     3860.20    176.79 o 
 -11   1   8    41494.62    44334.59   1034.67 o 
  -9   1   8    40293.15    42476.76    716.67 o 
  -7   1   8     4215.36     4436.39    111.60 o 
  -5   1   8    14644.62    14017.60    266.20 o 
  -3   1   8      778.81      570.16     36.19 o 
  -1   1   8     1768.69     2027.47     68.02 o 
   1   1   8     3259.63     3493.66    189.62 o 
   3   1   8     1021.78     1122.59     61.97 o 
   5   1   8     2956.24     2785.10     97.46 o 
   7   1   8     3119.24     2876.36    106.23 o 
   9   1   8      360.14      301.34     51.06 o 
  11   1   8     1892.80     1687.86     95.36 o 
  13   1   8     1135.92     1081.50     84.15 o 
  15   1   8       62.07        3.11     51.79 o 
  17   1   8     1022.34      945.81     89.45 o 
  19   1   8        5.28       56.41     59.08 o 
  21   1   8     3322.54     3336.76    164.30 o 
  23   1   8      489.31      516.98     92.09 o 
 -34   2   8     2309.71     2179.14    174.18 o 
 -32   2   8    10124.51    10473.82    338.01 o 
 -30   2   8    15576.02    15981.73    381.10 o 
 -28   2   8     2063.18     1980.29    127.08 o 
 -26   2   8       89.96      -56.15     52.74 o 
 -24   2   8    19431.94    18240.64    392.21 o 
 -22   2   8    22834.38    22711.41    509.98 o 
 -20   2   8    30611.04    30538.27    573.69 o 
 -18   2   8      101.51      163.28     37.40 o 
 -16   2   8    23283.45    23459.32    487.85 o 
 -14   2   8    52273.17    50867.75    784.89 o 
 -12   2   8    62367.92    65226.87    985.01 o 
 -10   2   8      584.19      573.26     56.23 o 
  -8   2   8     7915.54     7292.09    147.79 o 
  -6   2   8     1175.02      639.69     43.35 o 
  -4   2   8    52514.95    50787.25    768.83 o 
  -2   2   8    34647.29    34197.80    582.11 o 
   0   2   8     9566.30     9141.13    246.42 o 
   2   2   8    51790.26    52538.83    857.92 o 
   4   2   8    50555.27    50667.14    937.77 o 
   6   2   8     7129.82     6607.99    158.77 o 
   8   2   8     2745.34     2613.88    121.40 o 
  10   2   8    11598.00    11351.26    244.03 o 
  12   2   8    21071.11    20750.35    389.43 o 
  14   2   8    13966.00    14193.21    301.97 o 
  16   2   8     5350.86     5246.58    172.35 o 
  18   2   8      772.69      693.77     84.05 o 
  20   2   8     8663.67     8955.58    246.63 o 
  22   2   8     9342.39    10495.91    315.81 o 
  24   2   8     2448.63     2580.40    182.63 o 
 -35   3   8     6585.42     7223.93    340.12 o 
 -33   3   8     1194.40     1503.69    167.38 o 
 -31   3   8      192.93      262.44    100.24 o 
 -29   3   8     1422.42     1526.39    142.08 o 
 -27   3   8      896.35      915.52    115.14 o 
 -25   3   8     6079.94     5795.15    209.35 o 
 -23   3   8     2572.72     2302.41    169.22 o 
 -21   3   8     1129.78     1163.39     88.49 o 
 -19   3   8    24875.95    24792.41    542.37 o 
 -17   3   8     7205.67     7460.60    164.64 o 
 -15   3   8      218.48      172.86     31.47 o 
 -13   3   8     1478.68     1444.69     73.41 o 
 -11   3   8     3079.12     3095.83     91.85 o 
  -9   3   8     6167.43     5952.05    133.23 o 
  -7   3   8    13116.95    13257.67    255.06 o 
  -5   3   8     7125.55     7199.35    151.72 o 
  -3   3   8     3848.07     3467.14    103.79 o 
  -1   3   8     1900.69     1631.77     72.08 o 
   1   3   8    13012.17    12857.79    262.63 o 
   3   3   8     4550.16     4045.79    116.57 o 
   5   3   8     1865.16     1979.76     89.82 o 
   7   3   8    19415.70    19307.66    363.83 o 
   9   3   8       79.51      124.57     44.88 o 
  11   3   8      791.24      740.82     76.54 o 
  13   3   8     6640.46     6431.18    181.26 o 
  15   3   8     2780.55     2738.10    149.51 o 
  17   3   8     6136.18     5883.71    276.20 o 
  19   3   8     1769.46     1757.20    118.67 o 
  21   3   8     1513.22     1685.04    140.81 o 
  23   3   8       12.92       24.89     76.15 o 
 -34   4   8     4570.00     4687.02    286.84 o 
 -32   4   8     8498.65     8899.49    314.81 o 
 -30   4   8     3376.82     3499.77    274.32 o 
 -28   4   8      225.67      138.14     71.60 o 
 -26   4   8      519.92      458.64    103.41 o 
 -24   4   8    11272.57    11369.14    330.67 o 
 -22   4   8     6915.75     6656.72    233.63 o 
 -20   4   8     7812.28     7205.74    200.07 o 
 -18   4   8     3530.89     3421.02    162.03 o 
 -16   4   8    14042.82    13887.16    345.96 o 
 -14   4   8    18601.09    18599.47    411.63 o 
 -12   4   8    19208.44    19729.29    339.04 o 
 -10   4   8        0.63      -23.26     26.28 o 
  -8   4   8    27883.83    29332.88    475.78 o 
  -6   4   8    36889.41    36820.54    582.75 o 
  -4   4   8    25164.25    26539.44    436.47 o 
  -2   4   8     7094.63     7284.72    161.71 o 
   0   4   8       43.42       40.87     35.09 o 
   2   4   8    15678.23    15724.72    288.84 o 
   4   4   8    61250.45    60401.79   1022.43 o 
   6   4   8     3755.63     3873.04    124.44 o 
   8   4   8     3774.32     3676.04    160.20 o 
  10   4   8    11230.99    11156.17    273.52 o 
  12   4   8     2196.37     2230.97    115.06 o 
  14   4   8    10503.60    10428.90    248.10 o 
  16   4   8     3026.90     3048.80    144.46 o 
  18   4   8     6458.13     6670.44    231.93 o 
  20   4   8     5071.81     5137.91    218.56 o 
  22   4   8     1342.77     1312.59    131.79 o 
 -33   5   8     3479.92     3625.84    225.23 o 
 -31   5   8        1.18       48.25     74.95 o 
 -29   5   8     4284.96     4227.85    221.26 o 
 -27   5   8     1605.47     1523.77    173.20 o 
 -25   5   8     4827.59     4953.77    214.69 o 
 -23   5   8      125.07      160.32     72.63 o 
 -21   5   8      199.84       30.53     95.60 o 
 -19   5   8    16625.67    16459.32    412.91 o 
 -17   5   8     2323.61     2119.05    138.15 o 
 -15   5   8       25.74       62.96     74.14 o 
 -13   5   8       12.55      -31.00     50.12 o 
 -11   5   8    15008.20    15024.87    344.75 o 
  -9   5   8    31889.26    32010.35    743.27 o 
  -7   5   8    10735.72    11592.38    238.78 o 
  -5   5   8     1194.92     1211.90     80.47 o 
  -3   5   8    16227.19    17322.39    313.23 o 
  -1   5   8    15756.52    16448.26    302.69 o 
   1   5   8    11727.86    11938.08    240.26 o 
   3   5   8     2590.11     2359.35    100.69 o 
   5   5   8      548.02      564.39     85.79 o 
   7   5   8     8482.72     7959.62    213.14 o 
   9   5   8    19033.74    18678.98    356.86 o 
  11   5   8     1052.95     1209.81     90.06 o 
  13   5   8      120.70       36.84     50.93 o 
  15   5   8     3686.48     3634.50    180.01 o 
  17   5   8     1951.62     1917.41    140.19 o 
  19   5   8     1301.10     1354.32    128.97 o 
  21   5   8       50.27     -112.90     75.27 o 
 -30   6   8     1829.47     1735.77    161.13 o 
 -28   6   8     1628.97     1946.08    193.67 o 
 -26   6   8     4301.16     3625.94    239.18 o 
 -24   6   8     5834.58     5772.88    236.28 o 
 -22   6   8     9212.68     9260.29    299.11 o 
 -20   6   8     2804.69     2879.59    174.33 o 
 -18   6   8     6338.98     6073.05    227.23 o 
 -16   6   8    10715.11    10834.10    312.31 o 
 -14   6   8     2896.21     2747.11    155.79 o 
 -12   6   8    13888.02    13191.85    346.67 o 
 -10   6   8       77.62       95.69     58.04 o 
  -8   6   8    24382.73    23977.29    515.16 o 
  -6   6   8    24058.40    24012.88    463.52 o 
  -4   6   8     1481.33     1178.93    121.57 o 
  -2   6   8      239.12      196.23     49.95 o 
   0   6   8      647.59      622.82     61.31 o 
   2   6   8     6563.47     6436.29    244.75 o 
   4   6   8    26588.57    26539.63    463.44 o 
   6   6   8     1448.06     1296.80     86.15 o 
   8   6   8     2486.41     2458.42    117.11 o 
  10   6   8     9664.25     9142.17    247.73 o 
  12   6   8     1805.30     1773.24    125.26 o 
  14   6   8      684.79      622.79     91.43 o 
  16   6   8      151.48       81.59     74.22 o 
  18   6   8     4739.94     4752.54    213.14 o 
  20   6   8     6927.96     7024.98    256.62 o 
 -29   7   8     1872.88     1763.16    162.27 o 
 -27   7   8     8142.26     8295.99    542.09 o 
 -25   7   8     2281.16     2148.15    170.44 o 
 -23   7   8     3345.12     3371.41    233.55 o 
 -21   7   8    10005.99     9870.76    318.02 o 
 -19   7   8    10898.54    11170.82    336.48 o 
 -17   7   8     6564.75     6533.47    249.01 o 
 -15   7   8       99.76      164.85     69.04 o 
 -13   7   8    12602.28    12504.69    346.84 o 
 -11   7   8    28244.19    28241.07    628.34 o 
  -9   7   8    18518.42    19599.91    546.48 o 
  -7   7   8     3258.12     3384.43    267.65 o 
  -5   7   8      394.71      401.85     76.23 o 
  -3   7   8    29705.09    29719.87    567.88 o 
  -1   7   8    40984.98    41439.52    753.33 o 
   1   7   8     1386.74     1528.51    124.48 o 
   3   7   8      507.18      390.76     67.51 o 
   5   7   8     9284.28     8731.80    237.85 o 
   7   7   8     7276.19     6851.33    189.72 o 
   9   7   8    15314.59    13821.84    332.26 o 
  11   7   8        4.79      -43.62     70.03 o 
  13   7   8     5800.55     5531.27    377.93 o 
  15   7   8     6223.62     5750.45    245.97 o 
  17   7   8     6450.10     6505.66    264.87 o 
 -26   8   8     2024.51     1708.57    189.53 o 
 -24   8   8     2529.04     2101.21    170.95 o 
 -22   8   8     2464.44     2331.45    177.32 o 
 -20   8   8     8244.77     8183.53    293.05 o 
 -18   8   8      432.48      227.69     83.21 o 
 -16   8   8     1675.80     1512.02    136.20 o 
 -14   8   8      214.59      209.23     80.62 o 
 -12   8   8     9156.60     9365.83    298.68 o 
 -10   8   8     1591.41     1727.10    138.93 o 
  -8   8   8     1210.92     1213.10    142.07 o 
  -6   8   8       32.84       31.33     64.09 o 
  -4   8   8     2959.14     2798.75    166.83 o 
  -2   8   8       29.34       40.41     51.87 o 
   0   8   8     2049.05     2089.82    128.03 o 
   2   8   8      240.11      281.77     79.71 o 
   4   8   8     2780.12     2743.45    146.00 o 
   6   8   8     2089.58     1977.32    169.01 o 
   8   8   8      131.17      119.00     83.58 o 
  10   8   8     1507.78     1379.75    222.83 o 
  12   8   8       25.15        0.23     87.25 o 
  14   8   8     6765.17     6944.19    322.19 o 
  16   8   8     5272.95     5644.66    316.81 o 
 -23   9   8      348.38      398.48    121.45 o 
 -21   9   8      193.37      228.71     92.64 o 
 -19   9   8    13232.58    11933.09    475.43 o 
 -17   9   8    16514.97    15848.40    707.18 o 
 -15   9   8     6705.07     6858.04    264.72 o 
 -13   9   8      507.56      593.79    103.45 o 
 -11   9   8     8465.31     8976.75    302.29 o 
  -9   9   8     5969.67     6164.87    286.24 o 
  -7   9   8     6394.07     6479.64    246.08 o 
  -5   9   8     5565.53     5975.91    271.58 o 
  -3   9   8     5011.14     4736.41    255.88 o 
  -1   9   8    30802.67    32177.89    823.48 o 
   1   9   8     6309.10     6686.03    240.22 o 
   3   9   8      883.57      769.81    122.22 o 
   5   9   8     1287.19     1270.41    146.68 o 
   7   9   8      644.17      699.47    124.61 o 
   9   9   8    22042.11    21235.15    627.08 o 
  11   9   8     8842.94     9235.33    375.78 o 
  13   9   8      387.00      267.22    113.65 o 
 -20  10   8      632.78      729.82    122.56 o 
 -18  10   8      220.96      134.27     86.91 o 
 -16  10   8       89.97       36.03     93.86 o 
 -14  10   8      327.95      478.49    117.95 o 
 -12  10   8      162.35      173.64     96.37 o 
 -10  10   8     3904.01     4200.00    698.71 o 
  -8  10   8      584.66      604.68    121.28 o 
  -6  10   8       40.41       49.94     80.47 o 
  -4  10   8        0.78       94.54     78.52 o 
  -2  10   8      147.20      115.53     86.04 o 
   0  10   8     1166.17     1609.24    217.02 o 
   2  10   8     1769.79     1733.65    225.93 o 
   4  10   8      970.14      889.55    140.88 o 
   6  10   8      184.61      177.75     98.94 o 
   8  10   8        8.59      -10.25     87.82 o 
 -13  11   8      934.67     1179.63    342.07 o 
 -11  11   8    11227.39    11694.60    793.09 o 
  -9  11   8     8850.41     9559.06    386.80 o 
  -7  11   8     1235.25     1338.58    299.94 o 
  -5  11   8      422.92      778.40    176.42 o 
  -3  11   8    14660.68    15551.84    733.76 o 
  -1  11   8    10397.74    10302.78    512.47 o 
   1  11   8      593.35      614.02    248.49 o 
   3  11   8      269.72      422.23    148.97 o 
 -35   1   9      633.45      549.35    114.36 o 
 -33   1   9     3949.34     4361.16    228.37 o 
 -31   1   9     8695.89     8301.07    310.83 o 
 -29   1   9     7525.26     7588.52    231.54 o 
 -27   1   9      359.70      296.97     72.95 o 
 -25   1   9    20281.41    20134.30    477.29 o 
 -23   1   9    13414.39    12753.89    437.29 o 
 -21   1   9     3199.20     3021.67    188.00 o 
 -19   1   9     9585.10     9359.88    286.86 o 
 -17   1   9     7897.31     8392.10    266.11 o 
 -15   1   9    40195.84    40618.18    781.62 o 
 -13   1   9    56870.71    56528.63   1054.63 o 
 -11   1   9      542.51      791.06     51.25 o 
  -9   1   9     2825.23     2638.73     83.13 o 
  -7   1   9    18738.52    17274.08    322.02 o 
  -5   1   9    26589.78    23333.76    477.26 o 
  -3   1   9    50234.82    48623.95    814.36 o 
  -1   1   9      108.04      185.66     31.19 o 
   1   1   9    37482.24    36133.71    568.80 o 
   3   1   9    54160.54    53805.31    829.56 o 
   5   1   9    14138.74    12870.58    250.69 o 
   7   1   9     8109.39     8003.75    188.06 o 
   9   1   9       47.85       51.83     43.82 o 
  11   1   9    41413.00    40494.89    674.26 o 
  13   1   9    17732.39    17800.37    355.49 o 
  15   1   9     1587.66     1807.78    112.01 o 
  17   1   9        6.37      -80.47     53.65 o 
  19   1   9     1098.94     1221.56    141.11 o 
  21   1   9     7076.88     7531.47    234.46 o 
  23   1   9     6622.87     7404.93    272.38 o 
 -36   2   9        2.35     -118.53    104.90 o 
 -34   2   9     1433.51     1395.58    146.82 o 
 -32   2   9     1824.08     1753.17    152.64 o 
 -30   2   9     2282.56     2032.29    141.04 o 
 -28   2   9      429.30      493.69     88.46 o 
 -26   2   9     1052.30      991.51     93.50 o 
 -24   2   9       75.60       32.22     59.83 o 
 -22   2   9      310.49      305.23     68.64 o 
 -20   2   9     2608.56     2594.45    110.95 o 
 -18   2   9     1006.90     1107.71     73.44 o 
 -16   2   9     4170.67     4269.99    118.43 o 
 -14   2   9      427.03      345.66     41.57 o 
 -12   2   9       29.44       26.70     26.83 o 
 -10   2   9     2059.40     1944.08    128.22 o 
  -8   2   9    13021.36    13776.41    243.81 o 
  -6   2   9    21254.00    22048.08    361.25 o 
  -4   2   9     3488.25     3085.94    143.00 o 
  -2   2   9       15.70       28.35     26.48 o 
   0   2   9     8869.94     9170.58    188.18 o 
   2   2   9     6989.54     7600.90    241.60 o 
   4   2   9        1.75       -3.27     33.52 o 
   6   2   9    20130.22    19101.24    353.28 o 
   8   2   9     2490.63     2124.31    114.12 o 
  10   2   9      362.64      324.03     65.47 o 
  12   2   9      480.52      560.55     76.53 o 
  14   2   9      448.91      382.34     69.35 o 
  16   2   9     1916.65     1765.23    114.07 o 
  18   2   9     1509.07     1456.28    127.34 o 
  20   2   9      977.90     1049.69    106.79 o 
  22   2   9      289.12      237.42     87.51 o 
 -35   3   9        3.58      -54.50     85.20 o 
 -33   3   9    12624.93    13250.86    457.88 o 
 -31   3   9    21367.97    20487.13    598.81 o 
 -29   3   9    16053.02    15857.20    602.07 o 
 -27   3   9     8051.06     7612.74    305.93 o 
 -25   3   9     5463.21     4716.23    172.37 o 
 -23   3   9    29217.12    28894.15    557.88 o 
 -21   3   9    40292.59    40859.93    834.26 o 
 -19   3   9     7463.82     6871.14    190.33 o 
 -17   3   9     3683.48     3620.29    107.65 o 
 -15   3   9    35906.16    36219.62    581.73 o 
 -13   3   9    52858.56    53252.37    872.24 o 
 -11   3   9    22265.44    22430.54    376.06 o 
  -9   3   9      200.11      216.58     36.48 o 
  -7   3   9    77984.06    79446.20   1189.79 o 
  -5   3   9   144432.16   146505.91   2147.57 o 
  -3   3   9    42782.74    39821.74    623.18 o 
  -1   3   9     7203.40     7041.51    156.65 o 
   1   3   9     4551.90     4106.90    127.21 o 
   3   3   9    30184.16    29699.03    491.36 o 
   5   3   9    53255.84    53329.95    835.95 o 
   7   3   9    15197.67    14691.35    288.85 o 
   9   3   9        6.10       -9.08     42.88 o 
  11   3   9    13778.57    13966.38    292.44 o 
  13   3   9    18493.26    18417.00    404.61 o 
  15   3   9     6894.76     6763.85    198.35 o 
  17   3   9        1.91      -41.05     59.30 o 
  19   3   9     5906.21     6270.92    231.79 o 
  21   3   9     9445.60    10073.68    309.59 o 
 -34   4   9    13686.31    14702.00    436.36 o 
 -32   4   9     3035.73     2940.30    195.80 o 
 -30   4   9       50.44      -11.58     66.66 o 
 -28   4   9      931.85      786.76    121.63 o 
 -26   4   9     9600.28     9378.25    299.28 o 
 -24   4   9    14276.76    13655.21    372.90 o 
 -22   4   9     1734.23     1724.67    152.54 o 
 -20   4   9    24666.31    23434.00    532.94 o 
 -18   4   9    20004.51    19976.82    462.47 o 
 -16   4   9     5459.07     5398.27    179.52 o 
 -14   4   9      185.21      162.19     36.10 o 
 -12   4   9       22.44        9.84     29.56 o 
 -10   4   9    27777.46    27487.85    453.19 o 
  -8   4   9    50016.95    50118.15    777.26 o 
  -6   4   9     1999.29     1762.98     77.97 o 
  -4   4   9     2748.56     2580.75     93.84 o 
  -2   4   9    31363.24    32515.49    528.23 o 
   0   4   9    41292.99    41567.12    660.45 o 
   2   4   9    38411.97    37424.73    605.50 o 
   4   4   9     2551.44     2491.41    128.70 o 
   6   4   9     6429.74     6316.38    167.22 o 
   8   4   9     3705.69     3704.03    132.40 o 
  10   4   9    15362.98    14487.98    411.90 o 
  12   4   9     1538.56     1609.33    133.32 o 
  14   4   9      218.79      222.03     62.26 o 
  16   4   9     7433.15     7856.51    221.35 o 
  18   4   9     8091.98     8518.95    270.40 o 
  20   4   9       34.99        3.88     80.05 o 
 -33   5   9     1590.25     1398.16    151.12 o 
 -31   5   9     4155.81     4228.04    379.03 o 
 -29   5   9      637.31      491.32    115.73 o 
 -27   5   9      379.40      416.83     90.67 o 
 -25   5   9      849.78      806.39    105.12 o 
 -23   5   9    14671.59    14322.44    438.42 o 
 -21   5   9     1866.31     1810.35    137.55 o 
 -19   5   9      879.78      939.40    102.06 o 
 -17   5   9    16998.85    16228.59    402.40 o 
 -15   5   9      861.19      691.15    110.66 o 
 -13   5   9     8849.09     8817.41    526.28 o 
 -11   5   9    17832.60    18274.49    404.03 o 
  -9   5   9     5345.26     5308.20    182.43 o 
  -7   5   9    12912.64    12320.72    240.88 o 
  -5   5   9     4237.43     4473.67    127.50 o 
  -3   5   9     5960.68     6344.21    157.46 o 
  -1   5   9     1836.09     1780.21    116.98 o 
   1   5   9       26.05       29.91     45.79 o 
   3   5   9    39342.22    38041.94    623.39 o 
   5   5   9     2234.97     2062.83    102.98 o 
   7   5   9       65.15       28.33     34.42 o 
   9   5   9     9988.14     9572.30    250.49 o 
  11   5   9     8021.40     7721.54    205.04 o 
  13   5   9     1324.27     1090.51     92.50 o 
  15   5   9     6306.50     6174.43    218.97 o 
  17   5   9       12.76       34.58     72.51 o 
  19   5   9     1399.29     1354.66    133.98 o 
 -30   6   9      285.02      302.62     93.48 o 
 -28   6   9     5308.36     4665.19    316.71 o 
 -26   6   9     4424.18     4135.16    225.61 o 
 -24   6   9     1279.63     1166.14    124.62 o 
 -22   6   9      423.39      367.70     85.79 o 
 -20   6   9      245.64      146.05     72.08 o 
 -18   6   9     9479.65     9679.29    296.84 o 
 -16   6   9     5638.56     5700.73    214.22 o 
 -14   6   9     2190.56     2179.03    141.61 o 
 -12   6   9    15108.51    14525.71    372.94 o 
 -10   6   9     9015.33     8642.21    384.71 o 
  -8   6   9     6011.73     6179.57    177.41 o 
  -6   6   9      483.93      493.74     62.43 o 
  -4   6   9     5490.56     5430.92    169.12 o 
  -2   6   9    14218.64    13569.98    311.09 o 
   0   6   9     3457.93     3316.51    172.78 o 
   2   6   9      466.15      457.64     60.55 o 
   4   6   9     6229.25     5743.82    204.53 o 
   6   6   9    12116.13    11334.45    275.96 o 
   8   6   9    16988.14    15947.08    324.53 o 
  10   6   9     4080.77     3737.87    210.44 o 
  12   6   9       68.00       25.93     64.94 o 
  14   6   9      867.96      841.13    103.54 o 
  16   6   9     2871.69     2488.64    225.18 o 
  18   6   9     2761.51     2997.23    182.85 o 
 -29   7   9      786.02      587.38    114.31 o 
 -27   7   9       44.02       37.21    117.65 o 
 -25   7   9      450.66      235.94     87.99 o 
 -23   7   9     8542.86     7776.51    283.37 o 
 -21   7   9     9228.29     8879.11    299.34 o 
 -19   7   9      864.16      817.80    109.43 o 
 -17   7   9     4844.14     4530.54    201.63 o 
 -15   7   9     3684.87     3563.05    193.06 o 
 -13   7   9     1489.54     1427.14    123.18 o 
 -11   7   9     4917.66     4688.53    229.08 o 
  -9   7   9     3714.89     3663.04    176.10 o 
  -7   7   9     8276.75     8566.75    344.18 o 
  -5   7   9    19103.42    19660.02    411.05 o 
  -3   7   9     4940.93     4457.11    180.02 o 
  -1   7   9      178.10      197.82     56.89 o 
   1   7   9      971.50     1012.34    124.77 o 
   3   7   9     3287.55     3221.96    147.97 o 
   5   7   9     7226.79     7207.24    215.66 o 
   7   7   9     1855.18     1598.51    130.65 o 
   9   7   9      173.90      131.33     69.69 o 
  11   7   9      917.06     1023.35    151.52 o 
  13   7   9      363.24      400.23     89.61 o 
  15   7   9     2134.72     2043.13    168.10 o 
  17   7   9       93.69     -100.87     81.01 o 
 -26   8   9    14618.77    14687.01    507.20 o 
 -24   8   9     1625.76     1461.48    148.33 o 
 -22   8   9     4177.27     3547.59    212.49 o 
 -20   8   9      604.48      486.37    101.09 o 
 -18   8   9    21404.46    20589.22    522.91 o 
 -16   8   9     7599.50     7267.66    265.53 o 
 -14   8   9     1405.99     1183.47    123.66 o 
 -12   8   9    12071.56    12075.87    352.79 o 
 -10   8   9    14204.03    14903.30    469.22 o 
  -8   8   9     4178.91     4318.20    201.37 o 
  -6   8   9     3702.31     3666.38    188.61 o 
  -4   8   9     1327.06     1408.84    126.55 o 
  -2   8   9    20842.38    21418.84    452.64 o 
   0   8   9    25769.57    25403.32    583.00 o 
   2   8   9     7788.75     7976.85    234.96 o 
   4   8   9     2242.23     2057.00    128.91 o 
   6   8   9      202.52      177.79     83.64 o 
   8   8   9     5232.37     5007.78    252.02 o 
  10   8   9    10474.53    10793.81    396.03 o 
  12   8   9        3.92      -40.66    121.15 o 
  14   8   9     4254.03     4023.82    273.77 o 
 -23   9   9      203.92      189.93     88.21 o 
 -21   9   9     1031.09      776.61    120.52 o 
 -19   9   9       28.13      122.03     79.31 o 
 -17   9   9      152.05      259.48     88.21 o 
 -15   9   9     1067.52     1092.98    136.97 o 
 -13   9   9     1371.10     1207.34    131.41 o 
 -11   9   9     1941.40     1736.04    174.63 o 
  -9   9   9      336.07      300.18     86.44 o 
  -7   9   9      757.28      771.95    107.78 o 
  -5   9   9      389.12      309.72     88.40 o 
  -3   9   9      690.31      592.74    112.93 o 
  -1   9   9        5.89       97.05     63.84 o 
   1   9   9      126.53      114.77     68.98 o 
   3   9   9      199.68      356.80    100.82 o 
   5   9   9     1106.39      963.85    134.31 o 
   7   9   9       98.02       42.72     87.22 o 
   9   9   9      154.34      296.55    109.59 o 
  11   9   9     6029.94     5657.20    300.95 o 
 -20  10   9     3252.55     3532.39    272.54 o 
 -18  10   9    11359.95    11028.40    367.03 o 
 -16  10   9    10175.93     9712.64    337.32 o 
 -14  10   9      806.14      588.64    131.60 o 
 -12  10   9    10585.96    10837.31    506.68 o 
 -10  10   9     8073.73     8661.50    350.59 o 
  -8  10   9     8181.94     8328.67    342.51 o 
  -6  10   9     5890.60     6270.45    294.03 o 
  -4  10   9       48.20      157.09     96.81 o 
  -2  10   9     9018.97     9782.94    374.35 o 
   0  10   9    21193.64    21505.19    839.24 o 
   2  10   9     2128.78     2330.10    261.43 o 
   4  10   9     1328.76     1454.35    249.79 o 
   6  10   9     6170.64     6164.23    300.32 o 
 -13  11   9       92.73       62.72    116.97 o 
 -11  11   9      878.23      675.29    138.11 o 
  -9  11   9      692.86      564.31    125.21 o 
  -7  11   9     1409.62     1751.63    185.37 o 
  -5  11   9     2072.83     2617.27    277.79 o 
  -3  11   9      111.22      326.73    134.17 o 
  -1  11   9      451.13      523.98    201.94 o 
 -36   0  10     3359.16     4273.94    650.18 o 
 -34   0  10      183.32      148.16    190.76 o 
 -32   0  10     2402.46     2230.93    228.55 o 
 -30   0  10    44960.01    47351.02   1391.92 o 
 -28   0  10    16076.63    16543.90    582.85 o 
 -26   0  10     2684.79     2651.99    199.96 o 
 -24   0  10      113.46      122.41     67.77 o 
 -22   0  10      175.12      -18.13     45.09 o 
 -20   0  10     2417.04     2421.71    195.04 o 
 -18   0  10    16488.59    16374.14    428.45 o 
 -16   0  10       33.38      101.40     59.40 o 
 -14   0  10    91619.02    96078.92   2028.17 o 
 -12   0  10    43638.77    43635.83   1014.29 o 
 -10   0  10      227.72      148.41     79.63 o 
  -8   0  10     3610.69     3684.41    298.62 o 
  -6   0  10      348.68      531.57     89.06 o 
  -4   0  10    39087.96    37192.48   1133.42 o 
  -2   0  10    15948.82    14102.45    459.41 o 
   0   0  10     1503.55     1232.09    122.61 o 
   2   0  10    26834.36    25322.72    597.56 o 
   4   0  10    30351.01    30575.05   1016.14 o 
   6   0  10    12727.14    13057.49    612.20 o 
   8   0  10     4054.54     3744.34    186.44 o 
  10   0  10     2860.32     2855.12    285.01 o 
  12   0  10    16185.40    15687.79    460.23 o 
  14   0  10     6246.44     6427.87    273.75 o 
  16   0  10      311.36      252.82    100.47 o 
  18   0  10      252.50      206.29     99.81 o 
  20   0  10      816.23      605.64    133.50 o 
  22   0  10     5930.32     6907.96    339.84 o 
 -35   1  10      825.71      771.48    122.71 o 
 -33   1  10      830.49      679.24    114.00 o 
 -31   1  10      525.10      487.90    101.23 o 
 -29   1  10     3824.84     3625.96    188.23 o 
 -27   1  10     5751.78     5571.18    215.21 o 
 -25   1  10        0.54      -51.05     48.59 o 
 -23   1  10     4028.82     3837.80    178.48 o 
 -21   1  10    10282.70    10092.38    243.67 o 
 -19   1  10      244.66      120.79     40.90 o 
 -17   1  10     2538.31     2562.41    123.63 o 
 -15   1  10     1039.67      905.46     65.12 o 
 -13   1  10       31.67       12.33     27.10 o 
 -11   1  10     5298.10     5391.99    176.34 o 
  -9   1  10     2351.24     2319.44     71.50 o 
  -7   1  10      270.07      264.16     50.09 o 
  -5   1  10      215.96      237.39     47.72 o 
  -3   1  10       53.34      -13.67     26.22 o 
  -1   1  10     2201.46     2057.96     80.10 o 
   1   1  10     3308.66     3264.99    130.51 o 
   3   1  10        0.56      -36.83     36.72 o 
   5   1  10       94.34       32.64     38.81 o 
   7   1  10      167.24      192.03     49.58 o 
   9   1  10     2858.80     2881.10    139.45 o 
  11   1  10       98.40       90.76     66.86 o 
  13   1  10     1825.46     1731.40    110.16 o 
  15   1  10     1241.85     1199.37    100.91 o 
  17   1  10       57.31      -59.25     60.15 o 
  19   1  10       14.02      -89.80     59.87 o 
  21   1  10      464.85      436.76     91.75 o 
 -36   2  10      253.00      267.07    131.82 o 
 -34   2  10     1744.33     2069.04    172.83 o 
 -32   2  10     6772.55     6744.02    278.44 o 
 -30   2  10    20542.08    20511.34    504.73 o 
 -28   2  10     4150.11     4095.16    173.81 o 
 -26   2  10     7985.87     7908.19    228.58 o 
 -24   2  10    56696.97    57302.52   1134.91 o 
 -22   2  10    39867.87    38376.29   1232.42 o 
 -20   2  10    26436.43    26235.57    496.94 o 
 -18   2  10     8150.78     8519.17    286.16 o 
 -16   2  10    11867.87    11324.96    244.91 o 
 -14   2  10    45896.76    44473.48    696.15 o 
 -12   2  10    51896.95    50678.93    781.58 o 
 -10   2  10     1493.92     1733.95     70.22 o 
  -8   2  10    16844.06    16493.96    285.67 o 
  -6   2  10    50503.14    48006.40    736.43 o 
  -4   2  10   116668.41   115367.65   1854.05 o 
  -2   2  10    14067.33    12961.57    417.81 o 
   0   2  10     1952.54     1925.50     81.67 o 
   2   2  10    27513.43    26276.58    439.87 o 
   4   2  10    55751.89    53666.09    839.06 o 
   6   2  10    13343.53    12604.14    257.32 o 
   8   2  10     8722.88     8443.51    203.41 o 
  10   2  10    18009.54    18186.57    392.69 o 
  12   2  10    26403.81    26178.99    529.77 o 
  14   2  10    20617.15    20091.98    441.43 o 
  16   2  10     1611.69     1595.09    125.12 o 
  18   2  10      694.64      517.70     93.02 o 
  20   2  10     3375.39     3513.67    204.27 o 
 -35   3  10     4703.45     5024.70    254.05 o 
 -33   3  10      691.43      871.18    118.18 o 
 -31   3  10      680.84      915.44    113.23 o 
 -29   3  10     3599.20     3388.76    192.14 o 
 -27   3  10      255.57      251.71     65.74 o 
 -25   3  10     8245.46     7969.86    227.55 o 
 -23   3  10    15610.34    15291.34    391.09 o 
 -21   3  10     6121.45     5693.42    200.70 o 
 -19   3  10    25819.10    24743.64    481.12 o 
 -17   3  10     1589.23     1352.64     78.08 o 
 -15   3  10        2.65      -20.06     31.55 o 
 -13   3  10     3664.67     3452.09    105.38 o 
 -11   3  10        5.60       -0.70     29.39 o 
  -9   3  10    39171.70    39254.72    619.63 o 
  -7   3  10    14797.73    14029.19    256.96 o 
  -5   3  10     7234.22     7244.73    158.94 o 
  -3   3  10    17713.35    17669.17    311.08 o 
  -1   3  10     9886.26     9973.03    202.46 o 
   1   3  10     8537.47     8293.30    183.89 o 
   3   3  10    11635.86    11119.49    230.19 o 
   5   3  10     4111.38     3568.88    124.39 o 
   7   3  10    14629.31    13825.37    282.21 o 
   9   3  10     3309.86     3018.42    133.24 o 
  11   3  10     1621.60     1448.32     98.09 o 
  13   3  10     1133.58     1057.28     90.40 o 
  15   3  10     1432.74     1570.83    125.00 o 
  17   3  10     9124.25     9501.72    254.84 o 
  19   3  10     2414.22     2616.21    151.58 o 
  21   3  10     1004.51      938.22    124.43 o 
 -34   4  10      803.95     1146.73    136.12 o 
 -32   4  10    20092.45    20001.96    540.53 o 
 -30   4  10    10274.73    10659.70    388.77 o 
 -28   4  10     1624.06     1510.33    178.04 o 
 -26   4  10      505.34      359.93     82.22 o 
 -24   4  10     2894.57     3067.23    175.97 o 
 -22   4  10    14567.66    14463.95    379.64 o 
 -20   4  10    12285.94    12233.64    413.16 o 
 -18   4  10     9239.56     9056.79    266.16 o 
 -16   4  10    12226.37    12306.95    277.04 o 
 -14   4  10    15868.96    16475.03    325.96 o 
 -12   4  10    27234.55    28158.08    467.99 o 
 -10   4  10     4322.48     4179.62    119.20 o 
  -8   4  10     1824.94     1792.42     82.28 o 
  -6   4  10    23132.47    22915.29    392.00 o 
  -4   4  10     5900.73     6005.06    148.75 o 
  -2   4  10     2663.60     2687.69    118.23 o 
   0   4  10       17.15        4.59     36.94 o 
   2   4  10     5726.10     5797.39    210.09 o 
   4   4  10    42066.06    40176.04    656.79 o 
   6   4  10     4710.08     4612.84    145.16 o 
   8   4  10      187.14       91.41     52.38 o 
  10   4  10     3449.95     3189.89    136.98 o 
  12   4  10     2758.47     2967.77    139.86 o 
  14   4  10    10440.54     9926.09    319.41 o 
  16   4  10     5252.09     5100.77    250.84 o 
  18   4  10     1764.30     1709.10    142.77 o 
  20   4  10     6903.32     7106.90    261.55 o 
 -33   5  10     6908.13     6851.57    282.06 o 
 -31   5  10       74.31       29.20     93.53 o 
 -29   5  10     1502.37     1687.77    151.06 o 
 -27   5  10     5810.53     5787.86    239.10 o 
 -25   5  10     8494.95     8155.83    279.17 o 
 -23   5  10      955.25     1042.37    113.64 o 
 -21   5  10     3686.52     3685.58    196.43 o 
 -19   5  10    14134.01    14365.09    376.71 o 
 -17   5  10     6822.01     6356.60    262.65 o 
 -15   5  10     1095.75      971.71     97.60 o 
 -13   5  10     1265.73     1219.86    121.16 o 
 -11   5  10    15591.41    15425.59    321.72 o 
  -9   5  10    15777.14    15759.19    327.85 o 
  -7   5  10    16523.52    17059.11    314.42 o 
  -5   5  10      101.82      170.70     44.26 o 
  -3   5  10     8870.35     8940.78    217.47 o 
  -1   5  10    11576.50    10906.51    230.73 o 
   1   5  10     1280.82     1178.52     81.19 o 
   3   5  10     2761.32     2705.11    118.88 o 
   5   5  10     5744.61     5701.73    163.62 o 
   7   5  10    10809.01    10729.73    244.40 o 
   9   5  10    15351.01    14807.26    345.08 o 
  11   5  10     2540.02     2570.66    187.23 o 
  13   5  10        2.77      -66.67     46.48 o 
  15   5  10     4632.02     4538.43    238.56 o 
  17   5  10     6229.27     6348.22    237.86 o 
  19   5  10     1906.91     1840.10    151.37 o 
 -30   6  10      429.44      320.66    112.15 o 
 -28   6  10      251.42      203.48     83.23 o 
 -26   6  10      677.09      445.86     94.87 o 
 -24   6  10     1219.88     1213.84    129.03 o 
 -22   6  10     4298.82     4324.28    205.47 o 
 -20   6  10    13754.58    14017.68    384.27 o 
 -18   6  10     1317.02     1193.87    115.08 o 
 -16   6  10     1358.87     1368.85    119.82 o 
 -14   6  10     1935.61     1925.51    173.69 o 
 -12   6  10     4242.12     4620.93    222.88 o 
 -10   6  10     2739.96     2503.04    187.20 o 
  -8   6  10      192.98      122.20     47.41 o 
  -6   6  10    15113.28    15200.64    331.82 o 
  -4   6  10     3987.19     4347.43    155.08 o 
  -2   6  10      683.24      662.24     73.80 o 
   0   6  10     2255.86     1972.10    102.22 o 
   2   6  10       11.26      -51.13     42.14 o 
   4   6  10     8946.84     8489.07    209.16 o 
   6   6  10     8651.49     8468.31    236.61 o 
   8   6  10      624.05      629.09     74.28 o 
  10   6  10       10.01      -55.29     41.78 o 
  12   6  10      189.83      152.11     73.21 o 
  14   6  10     3054.33     2903.75    168.62 o 
  16   6  10     2446.34     2736.53    186.81 o 
 -29   7  10      569.89      555.17    126.98 o 
 -27   7  10     8062.77     7729.71    295.25 o 
 -25   7  10     7661.74     7548.65    284.83 o 
 -23   7  10      545.78      455.74     98.31 o 
 -21   7  10     4392.46     4457.96    222.06 o 
 -19   7  10     6891.88     6673.37    292.11 o 
 -17   7  10     2542.99     2496.40    194.78 o 
 -15   7  10     6374.18     6281.86    234.52 o 
 -13   7  10      716.82      828.42    120.62 o 
 -11   7  10     2490.63     2117.49    172.76 o 
  -9   7  10       52.35       40.17     51.03 o 
  -7   7  10     1677.04     1425.92    118.17 o 
  -5   7  10     1015.90     1024.26     90.03 o 
  -3   7  10     3837.23     3468.47    165.89 o 
  -1   7  10    22868.58    22749.47    466.18 o 
   1   7  10    12202.64    12211.98    297.63 o 
   3   7  10      208.35      135.43     51.44 o 
   5   7  10        9.70      -51.01     34.01 o 
   7   7  10      276.33      179.10     62.77 o 
   9   7  10     6128.39     6080.89    240.96 o 
  11   7  10     5521.75     5486.18    207.05 o 
  13   7  10        7.62       57.15     77.32 o 
  15   7  10     1953.68     1851.10    221.30 o 
 -26   8  10     2041.56     1894.47    182.67 o 
 -24   8  10     5261.55     5224.25    267.23 o 
 -22   8  10     6661.75     6142.83    255.84 o 
 -20   8  10     5930.80     5696.32    242.93 o 
 -18   8  10      659.03      693.07    106.65 o 
 -16   8  10     8408.41     8466.40    291.72 o 
 -14   8  10     6193.15     5897.21    275.65 o 
 -12   8  10    14291.11    15252.89    413.21 o 
 -10   8  10     3128.32     3066.75    185.35 o 
  -8   8  10       11.70      -33.57     63.10 o 
  -6   8  10    10059.55    10072.98    311.79 o 
  -4   8  10    11445.07    11458.31    336.27 o 
  -2   8  10     1695.83     1701.78    124.36 o 
   0   8  10        9.17        8.93     66.60 o 
   2   8  10     2632.54     2258.46    153.87 o 
   4   8  10     4336.92     4349.72    181.72 o 
   6   8  10      394.25      423.13     92.43 o 
   8   8  10      619.22      417.58    109.89 o 
  10   8  10     2887.54     2892.74    223.51 o 
  12   8  10     4731.62     5493.58    308.60 o 
 -23   9  10       50.28      122.75     87.01 o 
 -21   9  10     6292.41     6206.69    264.30 o 
 -19   9  10    12665.37    11986.33    378.53 o 
 -17   9  10    16967.42    16241.41    454.91 o 
 -15   9  10    13661.33    13431.08    461.90 o 
 -13   9  10     1242.42     1114.68    151.78 o 
 -11   9  10    24208.53    24532.22    594.76 o 
  -9   9  10    19261.00    19735.18    506.11 o 
  -7   9  10    18006.63    19047.89    493.65 o 
  -5   9  10     6691.31     6996.01    264.55 o 
  -3   9  10     7322.89     7561.70    275.33 o 
  -1   9  10    23905.18    24035.45   1090.78 o 
   1   9  10     7775.05     7985.62    570.47 o 
   3   9  10     1272.61     1510.44    161.33 o 
   5   9  10     3581.41     3460.89    259.51 o 
   7   9  10     9819.50    10170.42    387.97 o 
   9   9  10    21504.28    21033.89    633.95 o 
 -20  10  10      940.84      745.41    121.13 o 
 -18  10  10      309.14      304.72    102.99 o 
 -16  10  10      114.75      135.32    105.75 o 
 -14  10  10      144.08      190.02    110.20 o 
 -12  10  10      544.64      447.57    112.36 o 
 -10  10  10     1609.43     1656.23    173.86 o 
  -8  10  10      974.94      931.92    151.32 o 
  -6  10  10     3304.91     2956.43    225.49 o 
  -4  10  10        0.38       61.04    104.59 o 
  -2  10  10      113.20       70.97     75.16 o 
   0  10  10      649.16      695.73    391.56 o 
   2  10  10       10.20      158.52    133.25 o 
   4  10  10      702.01      598.20    128.55 o 
 -11  11  10     5826.17     5567.93    312.24 o 
  -9  11  10     2645.01     2964.16    242.53 o 
  -7  11  10     1564.98     1879.18    330.31 o 
  -5  11  10       97.75      292.76    143.52 o 
  -3  11  10     3213.18     3207.41    306.60 o 
 -35   1  11       22.49       -0.54     85.33 o 
 -33   1  11      759.99      551.80    105.19 o 
 -31   1  11     9294.13     9418.33    460.51 o 
 -29   1  11    39542.48    41546.89    879.61 o 
 -27   1  11    16468.70    16542.87    377.45 o 
 -25   1  11    12779.74    12820.72    399.91 o 
 -23   1  11    22112.77    22043.54    443.68 o 
 -21   1  11    22882.14    23411.03    457.99 o 
 -19   1  11    20223.86    19719.97    356.35 o 
 -17   1  11     1164.74     1041.44     74.71 o 
 -15   1  11    13501.70    12662.61    241.28 o 
 -13   1  11    57741.13    55576.37    853.26 o 
 -11   1  11    21457.48    20731.96    348.40 o 
  -9   1  11     2634.22     2637.34    122.83 o 
  -7   1  11     9722.03     9180.96    242.08 o 
  -5   1  11    28951.31    27720.29   1015.41 o 
  -3   1  11    57753.60    54476.41   2124.35 o 
  -1   1  11      884.78      816.12     51.66 o 
   1   1  11     8870.60     8383.59    180.21 o 
   3   1  11    11716.51    11345.49    260.00 o 
   5   1  11    11733.45    12017.01    250.01 o 
   7   1  11    14443.72    14173.61    294.78 o 
   9   1  11     3663.04     3559.13    137.56 o 
  11   1  11    24994.63    25487.22    471.08 o 
  13   1  11    14858.55    14875.56    325.00 o 
  15   1  11     7038.23     7312.70    217.92 o 
  17   1  11      127.12       45.54     68.11 o 
  19   1  11      110.87      180.31     90.10 o 
 -36   2  11     2825.38     2630.52    271.45 o 
 -34   2  11     8880.71     8747.48    368.00 o 
 -32   2  11     4227.67     4017.42    253.44 o 
 -30   2  11      788.23      743.62     95.00 o 
 -28   2  11      100.46       70.20     60.72 o 
 -26   2  11      356.04      310.06    100.01 o 
 -24   2  11    11092.79    10608.01    353.49 o 
 -22   2  11     5786.15     5847.41    207.70 o 
 -20   2  11     4561.11     4266.02    130.26 o 
 -18   2  11    15162.71    14740.54    306.09 o 
 -16   2  11     4219.85     4011.18    117.76 o 
 -14   2  11     2002.45     2068.28     85.29 o 
 -12   2  11     9584.11     9137.93    187.37 o 
 -10   2  11     3089.79     2826.19     89.87 o 
  -8   2  11     4914.74     4481.30    111.24 o 
  -6   2  11        4.35       43.13     25.10 o 
  -4   2  11       95.06      104.29     31.64 o 
  -2   2  11       13.63       -4.79     30.15 o 
   0   2  11        3.01      -46.12     30.75 o 
   2   2  11     5426.29     5256.47    140.48 o 
   4   2  11     1518.20     1405.50     82.34 o 
   6   2  11     4425.14     4264.11    138.97 o 
   8   2  11        9.28      -64.85     43.24 o 
  10   2  11      114.34       84.97     61.30 o 
  12   2  11        4.79      119.66     66.47 o 
  14   2  11     4254.39     4032.26    184.94 o 
  16   2  11      928.47      817.27    106.45 o 
  18   2  11     3720.14     4221.03    208.83 o 
  20   2  11        0.76     -113.29     75.53 o 
 -35   3  11       43.43       67.41     84.81 o 
 -33   3  11     5223.12     5940.63    248.31 o 
 -31   3  11    11637.60    11462.72    401.32 o 
 -29   3  11     9736.67     9938.44    315.06 o 
 -27   3  11      782.32      762.46    100.30 o 
 -25   3  11     6868.45     6384.51    228.92 o 
 -23   3  11    17675.23    17741.90    429.69 o 
 -21   3  11    10860.14    11052.72    268.74 o 
 -19   3  11     1385.90     1628.36    124.64 o 
 -17   3  11     3129.34     3051.07    114.23 o 
 -15   3  11     1216.00     1236.90     70.31 o 
 -13   3  11    36324.46    35646.36    575.34 o 
 -11   3  11    23213.60    22021.78    377.50 o 
  -9   3  11      973.74      975.15     61.46 o 
  -7   3  11    53711.46    53042.56    820.09 o 
  -5   3  11    27739.78    26336.34    438.03 o 
  -3   3  11    10141.85     9647.84    203.61 o 
  -1   3  11       65.81       66.38     36.57 o 
   1   3  11     5821.40     5623.57    148.45 o 
   3   3  11    32592.59    31055.51    522.34 o 
   5   3  11    31662.20    29477.42    506.93 o 
   7   3  11    20909.00    20361.72    382.66 o 
   9   3  11     3452.28     3534.45    170.41 o 
  11   3  11    18271.21    18332.54    368.75 o 
  13   3  11    14394.66    15062.32    328.68 o 
  15   3  11     4168.16     4209.58    176.42 o 
  17   3  11      166.90       40.83     65.35 o 
  19   3  11     2246.04     2177.38    273.19 o 
 -34   4  11     4756.22     5068.20    394.92 o 
 -32   4  11       42.54       31.33    126.03 o 
 -30   4  11     7404.13     7372.78    274.67 o 
 -28   4  11     4069.18     4199.65    254.03 o 
 -26   4  11     7082.31     7064.18    253.16 o 
 -24   4  11     4496.71     4300.11    193.06 o 
 -22   4  11     2412.37     2399.12    177.95 o 
 -20   4  11      632.30      617.39     87.57 o 
 -18   4  11    15723.87    16140.59    396.11 o 
 -16   4  11     1955.52     1734.75    112.13 o 
 -14   4  11     2215.94     2030.01     95.74 o 
 -12   4  11     8773.19     8816.74    191.70 o 
 -10   4  11    10269.41    10372.14    239.93 o 
  -8   4  11    15464.25    15243.00    284.76 o 
  -6   4  11      133.08       97.50     39.77 o 
  -4   4  11    17895.44    17049.89    316.55 o 
  -2   4  11     9835.30     9283.26    202.17 o 
   0   4  11     7159.45     6541.32    166.03 o 
   2   4  11    13746.61    13282.43    293.45 o 
   4   4  11     2610.57     2751.82    119.27 o 
   6   4  11    15917.28    14909.42    303.97 o 
   8   4  11    23075.83    21899.23    411.69 o 
  10   4  11      612.36      475.46     72.51 o 
  12   4  11      748.25      584.46     77.39 o 
  14   4  11       99.56       68.03     60.85 o 
  16   4  11     8314.66     8721.70    591.05 o 
  18   4  11     7366.29     7707.59    494.35 o 
 -33   5  11     4667.76     4014.15    232.31 o 
 -31   5  11     3988.11     4138.24    269.44 o 
 -29   5  11     2340.54     2539.55    182.14 o 
 -27   5  11     4333.86     3853.15    213.75 o 
 -25   5  11      940.86      793.73    103.27 o 
 -23   5  11     3540.73     3312.85    185.96 o 
 -21   5  11    30054.47    29076.11    866.77 o 
 -19   5  11    17322.41    16944.34    424.95 o 
 -17   5  11     2948.82     3056.51    168.71 o 
 -15   5  11      461.64      614.42    109.08 o 
 -13   5  11     3050.54     3019.94    152.11 o 
 -11   5  11    29341.26    28630.43    535.25 o 
  -9   5  11    25099.71    24858.91    476.54 o 
  -7   5  11       63.07      -36.97     39.81 o 
  -5   5  11    23621.11    23869.33    417.89 o 
  -3   5  11     4673.33     4768.89    158.14 o 
  -1   5  11     9452.12     9019.53    276.91 o 
   1   5  11     7631.58     6604.48    174.06 o 
   3   5  11     3342.37     3488.50    130.38 o 
   5   5  11     8075.14     7846.58    219.85 o 
   7   5  11     4818.00     4754.79    157.43 o 
   9   5  11      659.75      563.31     75.42 o 
  11   5  11       23.99      -51.77     49.04 o 
  13   5  11      486.97      474.70     78.55 o 
  15   5  11    13173.39    13977.51    416.10 o 
  17   5  11      416.68      268.62    107.16 o 
 -30   6  11      724.99      700.11    144.29 o 
 -28   6  11      779.41      719.50    113.56 o 
 -26   6  11     2027.36     1870.98    155.30 o 
 -24   6  11     8152.01     8121.24    284.08 o 
 -22   6  11     2801.01     2572.90    171.56 o 
 -20   6  11       92.01       93.60     67.16 o 
 -18   6  11    16892.53    16464.67    689.25 o 
 -16   6  11    25657.13    25158.77    662.70 o 
 -14   6  11    13323.14    13103.47    351.14 o 
 -12   6  11      993.91     1024.12    104.99 o 
 -10   6  11     1373.53     1402.75    120.86 o 
  -8   6  11      933.20      933.58     85.05 o 
  -6   6  11     7788.01     7411.77    207.21 o 
  -4   6  11    13986.65    13219.25    303.59 o 
  -2   6  11     4338.48     4356.80    218.51 o 
   0   6  11    23025.73    22263.66    451.97 o 
   2   6  11     9288.22     9261.85    222.12 o 
   4   6  11      194.98      144.41     55.75 o 
   6   6  11      134.87       79.84     54.58 o 
   8   6  11     1298.67     1273.89    136.25 o 
  10   6  11     7195.30     7380.95    283.83 o 
  12   6  11     2559.22     2657.70    224.44 o 
  14   6  11       51.89      -21.79     61.16 o 
  16   6  11     3572.36     3499.18    224.86 o 
 -29   7  11      397.89      532.54    112.18 o 
 -27   7  11        2.91      -39.91     75.86 o 
 -25   7  11      582.95      613.99    108.94 o 
 -23   7  11     7093.50     6862.89    264.92 o 
 -21   7  11     8778.43     8596.21    295.98 o 
 -19   7  11        7.80       49.15     69.63 o 
 -17   7  11     9669.02     9252.40    452.47 o 
 -15   7  11     3533.43     3410.53    354.45 o 
 -13   7  11     5292.48     5470.10    316.68 o 
 -11   7  11     6485.42     6306.73    231.68 o 
  -9   7  11     1659.58     1609.61    155.56 o 
  -7   7  11    11165.12    11567.67    330.93 o 
  -5   7  11     9677.16     9765.43    257.22 o 
  -3   7  11     2855.56     2884.31    153.83 o 
  -1   7  11      761.15      745.11     83.69 o 
   1   7  11     2302.28     2185.63    145.01 o 
   3   7  11     8543.33     7858.56    231.35 o 
   5   7  11     4153.58     4097.85    271.32 o 
   7   7  11      442.86      443.59     77.83 o 
   9   7  11      637.46      685.60    103.19 o 
  11   7  11     1718.54     1480.06    171.61 o 
  13   7  11     1502.06     1715.52    200.58 o 
 -26   8  11    19258.23    18682.50    516.78 o 
 -24   8  11     1009.25      983.44    130.39 o 
 -22   8  11      271.55      191.97     87.34 o 
 -20   8  11       30.02       18.92     74.11 o 
 -18   8  11     9503.55     9371.40    315.62 o 
 -16   8  11    16260.44    15892.56    548.79 o 
 -14   8  11     1112.19     1123.34    120.39 o 
 -12   8  11    16091.50    15846.70    498.87 o 
 -10   8  11    16763.95    17903.33    739.70 o 
  -8   8  11     8584.05     7948.44    535.37 o 
  -6   8  11     7233.52     7785.70    270.44 o 
  -4   8  11       12.31        2.00     64.84 o 
  -2   8  11     8661.76     8493.90    247.47 o 
   0   8  11    15755.81    15849.08    372.08 o 
   2   8  11     3622.84     3462.02    311.05 o 
   4   8  11      247.02       93.15     78.07 o 
   6   8  11     2782.98     2812.97    322.19 o 
   8   8  11    14770.36    14136.93    586.96 o 
  10   8  11    10926.41    10345.55    397.51 o 
 -23   9  11      504.70      429.29    111.21 o 
 -21   9  11      124.68      180.34     89.98 o 
 -19   9  11     1184.51     1119.85    149.25 o 
 -17   9  11      488.98      301.71    112.19 o 
 -15   9  11     1117.01     1026.55    151.55 o 
 -13   9  11     4172.23     4019.14    221.55 o 
 -11   9  11       86.49      287.32     86.34 o 
  -9   9  11        1.93      113.70     77.01 o 
  -7   9  11       15.73      104.53     76.79 o 
  -5   9  11      289.24      441.43     93.15 o 
  -3   9  11      530.70      743.07    107.76 o 
  -1   9  11       44.19      192.32     83.75 o 
   1   9  11       12.72       50.95     61.93 o 
   3   9  11      671.79      630.11    118.15 o 
   5   9  11      140.52       78.53     90.62 o 
   7   9  11      512.56      558.29    127.91 o 
 -18  10  11    16664.51    16329.83    550.38 o 
 -16  10  11     6541.62     6920.39    282.12 o 
 -14  10  11     2663.92     2578.11    189.08 o 
 -12  10  11     6578.28     7156.06    373.70 o 
 -10  10  11     5875.75     6439.86    303.15 o 
  -8  10  11     6072.58     6661.21    389.84 o 
  -6  10  11      172.89      320.86    107.31 o 
  -4  10  11       83.18      172.58     97.70 o 
  -2  10  11     9712.01     8823.00    854.78 o 
   0  10  11    16683.70    16530.79    663.75 o 
   2  10  11     2890.87     3123.30    299.69 o 
 -36   0  12      754.45      971.86    188.19 o 
 -34   0  12       31.16      119.04    114.45 o 
 -32   0  12      496.31      491.53    140.08 o 
 -30   0  12    30335.78    32966.44   1464.16 o 
 -28   0  12    14802.86    13345.53   2419.81 o 
 -26   0  12      429.28      310.57     85.17 o 
 -24   0  12    33419.75    32257.62    783.09 o 
 -22   0  12    34940.22    35934.95    849.71 o 
 -20   0  12    67597.40    65613.19   1441.46 o 
 -18   0  12    42869.74    43312.09    981.57 o 
 -16   0  12      482.87      612.10     87.14 o 
 -14   0  12    12715.08    10989.42    403.30 o 
 -12   0  12    44724.96    41371.72   1163.69 o 
 -10   0  12    16480.51    16054.58    527.33 o 
  -8   0  12     9562.13     9089.55    351.16 o 
  -6   0  12     1557.53     1529.71    256.82 o 
  -4   0  12    62325.38    59903.43   2805.14 o 
  -2   0  12    38510.68    34988.55   1008.09 o 
   0   0  12     2858.84     3000.55    210.89 o 
   2   0  12    30974.76    30379.20    715.79 o 
   4   0  12    14013.86    13905.47    391.03 o 
   6   0  12     6981.96     6864.71    256.07 o 
   8   0  12    66798.99    67051.19   1863.46 o 
  10   0  12      147.44       45.55     99.95 o 
  12   0  12    25043.50    24338.57    821.37 o 
  14   0  12    33799.74    33670.46   1072.23 o 
  16   0  12     1185.90     1089.62    226.17 o 
  18   0  12     3169.45     3486.89    306.22 o 
 -35   1  12     6199.84     6385.53    262.51 o 
 -33   1  12     1607.85     2054.75    188.13 o 
 -31   1  12      497.33      478.95    113.03 o 
 -29   1  12      327.24      433.96     88.51 o 
 -27   1  12      228.66       78.12     62.79 o 
 -25   1  12     7698.23     7701.94    252.68 o 
 -23   1  12     4915.44     5214.03    171.28 o 
 -21   1  12      912.20      869.62     71.01 o 
 -19   1  12     4718.33     4179.05    189.43 o 
 -17   1  12     2211.31     2096.39     91.71 o 
 -15   1  12     3640.12     3672.86    109.19 o 
 -13   1  12     8302.17     7986.78    168.84 o 
 -11   1  12     4760.48     4604.00    144.50 o 
  -9   1  12      545.38      602.59     73.07 o 
  -7   1  12    13648.40    11548.26    303.32 o 
  -5   1  12     5004.70     4570.68    166.28 o 
  -3   1  12     1299.25     1281.12    105.95 o 
  -1   1  12      794.77      760.45     80.59 o 
   1   1  12      318.69      310.07     45.37 o 
   3   1  12     5372.72     4887.52    153.93 o 
   5   1  12     1142.08     1147.38     94.91 o 
   7   1  12     3152.38     2989.06    142.22 o 
   9   1  12     4893.80     4412.56    174.37 o 
  11   1  12      566.46      547.83     97.57 o 
  13   1  12    17035.57    17211.31    456.24 o 
  15   1  12     2108.91     1964.83    160.86 o 
  17   1  12      865.07      815.58    125.23 o 
  19   1  12      753.27      880.58    133.77 o 
 -36   2  12     1776.41     1973.78    243.05 o 
 -34   2  12     4470.71     4405.03    385.26 o 
 -32   2  12    13048.21    12224.63    505.14 o 
 -30   2  12    10195.81     9724.05    305.68 o 
 -28   2  12    18849.28    18133.27    533.52 o 
 -26   2  12     5944.70     6094.59    223.24 o 
 -24   2  12     8717.11     8307.19    262.92 o 
 -22   2  12     8033.47     8394.64    253.25 o 
 -20   2  12     5330.12     5044.36    146.99 o 
 -18   2  12     1794.87     1663.88     96.72 o 
 -16   2  12     1785.14     1771.01     84.39 o 
 -14   2  12    45465.34    45769.11    721.32 o 
 -12   2  12    19875.89    19330.91    337.63 o 
 -10   2  12       44.58       17.45     29.04 o 
  -8   2  12     2317.06     2346.15    107.30 o 
  -6   2  12    13298.07    12234.34    389.37 o 
  -4   2  12    43147.66    42644.02    743.01 o 
  -2   2  12    10812.25    10062.03    267.63 o 
   0   2  12      274.06      300.26     46.35 o 
   2   2  12    11140.21    10574.29    224.15 o 
   4   2  12     9755.06     9304.97    212.44 o 
   6   2  12     4998.67     5095.96    154.41 o 
   8   2  12      739.80      682.43     83.76 o 
  10   2  12     7101.64     6762.01    247.81 o 
  12   2  12     7116.24     7120.70    265.53 o 
  14   2  12    11377.11    11835.73    360.98 o 
  16   2  12     1373.07     1482.96    147.04 o 
  18   2  12     1947.57     1969.89    174.65 o 
 -35   3  12     2654.10     2635.90    186.97 o 
 -33   3  12     4174.30     3997.97    256.07 o 
 -31   3  12       84.32       37.94     72.51 o 
 -29   3  12    10682.31    10641.56    328.22 o 
 -27   3  12      661.43      608.83     89.70 o 
 -25   3  12       38.70       79.93     51.97 o 
 -23   3  12     8861.35     8658.44    235.88 o 
 -21   3  12     1049.34     1036.94     98.86 o 
 -19   3  12     1738.33     1660.01    114.07 o 
 -17   3  12     1758.62     1785.20     87.20 o 
 -15   3  12     3107.42     2622.69    116.26 o 
 -13   3  12      441.68      476.33     51.33 o 
 -11   3  12      273.97      253.32     45.52 o 
  -9   3  12    24087.19    24727.40    418.09 o 
  -7   3  12      178.51      140.99     38.41 o 
  -5   3  12     3890.44     3655.26    111.41 o 
  -3   3  12      691.59      672.43     79.85 o 
  -1   3  12     1949.46     1924.52     89.43 o 
   1   3  12     6017.74     6156.63    161.08 o 
   3   3  12    10707.85    10132.85    224.84 o 
   5   3  12     5662.40     5700.18    164.23 o 
   7   3  12     2067.70     1967.34    140.50 o 
   9   3  12     1153.28     1102.60    102.27 o 
  11   3  12     1187.29     1122.63    122.96 o 
  13   3  12      359.85      332.12     91.83 o 
  15   3  12      538.34      267.45     91.95 o 
  17   3  12     4373.54     4931.81    246.40 o 
 -34   4  12      863.32      475.08    125.99 o 
 -32   4  12     5424.77     4838.97    296.28 o 
 -30   4  12     7563.94     7633.03    280.94 o 
 -28   4  12     2248.16     2248.28    162.12 o 
 -26   4  12      630.43      591.22     91.08 o 
 -24   4  12     1419.58     1535.60    135.31 o 
 -22   4  12    28435.98    27778.47    619.05 o 
 -20   4  12    62251.02    60045.28   1362.31 o 
 -18   4  12      171.75      212.18     78.20 o 
 -16   4  12     5359.68     4970.76    183.31 o 
 -14   4  12     9814.79     9575.71    206.73 o 
 -12   4  12    16513.89    16721.15    311.00 o 
 -10   4  12    35143.79    34435.14    565.63 o 
  -8   4  12     2107.48     1978.85     92.64 o 
  -6   4  12    26830.10    25848.29    442.11 o 
  -4   4  12    16394.73    15826.71    298.89 o 
  -2   4  12     7950.89     8003.53    254.37 o 
   0   4  12     1041.79      967.59     74.01 o 
   2   4  12     7014.69     6665.14    190.94 o 
   4   4  12    24668.59    23736.72    430.90 o 
   6   4  12     5803.02     5345.90    164.76 o 
   8   4  12     1732.88     1612.88    117.14 o 
  10   4  12       37.15      102.11     68.02 o 
  12   4  12     6149.12     5671.16    319.87 o 
  14   4  12     7875.63     8193.32    292.92 o 
  16   4  12     4706.10     4918.87    236.86 o 
 -33   5  12     6256.28     6913.77    328.25 o 
 -31   5  12      569.12      543.83    109.38 o 
 -29   5  12      261.95      210.28     84.34 o 
 -27   5  12     3853.06     3432.90    202.16 o 
 -25   5  12     8535.47     7728.31    388.00 o 
 -23   5  12     1545.29     1263.24    123.35 o 
 -21   5  12      631.15      556.22     90.59 o 
 -19   5  12     3004.86     2967.27    194.38 o 
 -17   5  12    14746.79    14657.05    376.28 o 
 -15   5  12    36409.58    35983.25    749.75 o 
 -13   5  12     1433.82     1325.21    109.74 o 
 -11   5  12     4769.76     4787.08    160.12 o 
  -9   5  12    10121.60    10240.76    245.82 o 
  -7   5  12     3265.26     3414.31    133.11 o 
  -5   5  12      191.08      164.85     47.53 o 
  -3   5  12     1773.79     1798.69     95.45 o 
  -1   5  12     3579.50     3610.18    131.39 o 
   1   5  12     4834.83     4566.04    145.78 o 
   3   5  12     6208.98     6002.98    172.60 o 
   5   5  12     2359.60     2005.82    121.97 o 
   7   5  12    13484.92    12536.43    314.29 o 
   9   5  12     8404.85     8409.79    251.27 o 
  11   5  12      473.53      406.63     96.10 o 
  13   5  12        1.06      -46.25     86.76 o 
  15   5  12       79.71       48.05    109.24 o 
 -30   6  12     3765.77     3800.80    285.91 o 
 -28   6  12     1908.90     1919.27    174.00 o 
 -26   6  12     2476.04     2462.80    177.22 o 
 -24   6  12      676.58      636.37    104.19 o 
 -22   6  12     9108.32     9067.71    348.78 o 
 -20   6  12    14810.37    15043.94    648.15 o 
 -18   6  12      840.30      716.32    114.15 o 
 -16   6  12       92.96      141.94     69.31 o 
 -14   6  12     6213.48     6454.57    263.29 o 
 -12   6  12     7398.44     7322.51    243.24 o 
 -10   6  12     3465.77     3801.57    180.10 o 
  -8   6  12       77.03       52.77     52.92 o 
  -6   6  12    13778.35    13570.39    349.17 o 
  -4   6  12    11389.25    11183.55    274.01 o 
  -2   6  12     7911.44     7763.98    261.54 o 
   0   6  12     4347.64     4060.08    157.65 o 
   2   6  12      696.50      644.31    100.34 o 
   4   6  12    11413.17    10966.31    256.66 o 
   6   6  12    10354.86     9989.24    273.01 o 
   8   6  12     1774.15     1755.48    227.49 o 
  10   6  12      299.04      113.59     58.43 o 
  12   6  12       14.79     -146.24     97.49 o 
  14   6  12     3618.90     3985.87    270.05 o 
 -29   7  12       83.46       43.22     81.70 o 
 -27   7  12    16598.19    16753.19    473.45 o 
 -25   7  12    27896.91    27284.07    657.40 o 
 -23   7  12     5904.32     5491.16    238.59 o 
 -21   7  12     5435.96     5613.49    471.70 o 
 -19   7  12     4683.21     4815.34    332.68 o 
 -17   7  12     8349.91     8575.02    332.06 o 
 -15   7  12    22023.19    21589.64    522.09 o 
 -13   7  12     1723.75     1461.90    127.27 o 
 -11   7  12     5385.38     5462.96    217.78 o 
  -9   7  12    13329.31    13924.28    378.25 o 
  -7   7  12    26781.22    26607.02    605.96 o 
  -5   7  12     2434.57     2583.31    154.87 o 
  -3   7  12      140.35       35.39     54.40 o 
  -1   7  12     9288.60     9359.64    289.58 o 
   1   7  12    22050.79    21008.11    449.53 o 
   3   7  12     5257.90     5017.68    188.96 o 
   5   7  12       15.10       66.03     67.10 o 
   7   7  12     1175.89     1119.12    183.78 o 
   9   7  12    11579.69    11257.18    782.85 o 
  11   7  12     9975.75    10723.16    506.26 o 
 -26   8  12     3233.48     3190.85    213.50 o 
 -24   8  12       13.97       17.83     73.45 o 
 -22   8  12        9.19      -33.63     71.98 o 
 -20   8  12      553.95      598.96    177.07 o 
 -18   8  12     3119.79     2813.75    215.22 o 
 -16   8  12     3016.10     2925.43    217.19 o 
 -14   8  12     3501.59     3192.57    190.94 o 
 -12   8  12      682.48      727.62    106.55 o 
 -10   8  12      693.15      834.22    108.69 o 
  -8   8  12     1058.74     1007.30    154.31 o 
  -6   8  12      334.96      301.76    110.04 o 
  -4   8  12     1991.71     1847.21    147.03 o 
  -2   8  12      201.94      361.38     74.32 o 
   0   8  12      807.72      771.02    120.15 o 
   2   8  12      691.86      600.01     99.38 o 
   4   8  12     4821.85     4658.21    281.73 o 
   6   8  12      209.58      206.82    104.04 o 
   8   8  12      460.86      261.87    179.74 o 
 -23   9  12     1565.45     1492.88    156.46 o 
 -21   9  12     1434.21     1308.85    171.77 o 
 -19   9  12     1278.08     1298.31    171.76 o 
 -17   9  12     6299.59     6528.64    267.07 o 
 -15   9  12    11804.92    11363.82    359.37 o 
 -13   9  12      772.31      582.44     94.72 o 
 -11   9  12     5287.62     5031.90    282.72 o 
  -9   9  12      389.12      579.83     98.00 o 
  -7   9  12     1371.56     1407.00    138.48 o 
  -5   9  12      857.54      972.21    121.12 o 
  -3   9  12     1168.87     1162.37    148.26 o 
  -1   9  12     9986.09    10255.91    463.26 o 
   1   9  12     1137.88      887.04    226.73 o 
   3   9  12      208.42      409.79    131.77 o 
   5   9  12       55.35      -36.28    101.32 o 
 -16  10  12       60.17       59.87     84.90 o 
 -14  10  12     1073.11     1199.59    157.86 o 
 -12  10  12      550.65      628.23    127.31 o 
 -10  10  12       20.47      -21.49     95.12 o 
  -8  10  12        0.46       34.93    142.91 o 
  -6  10  12       36.54      127.01     97.36 o 
  -4  10  12    11464.52    11997.83    531.54 o 
  -2  10  12     5472.56     5815.53    368.18 o 
   0  10  12      634.22      655.87    243.75 o 
 -35   1  13        4.28     -115.52     77.02 o 
 -33   1  13      131.77       57.92     97.31 o 
 -31   1  13     7019.93     6501.69    552.46 o 
 -29   1  13    26142.28    26716.27    965.28 o 
 -27   1  13    20441.38    20517.31    512.09 o 
 -25   1  13     1456.02     1317.32    101.25 o 
 -23   1  13    17170.16    17399.20    337.28 o 
 -21   1  13    29665.57    29475.51    558.33 o 
 -19   1  13    25353.66    25496.94    441.21 o 
 -17   1  13     6915.58     6556.14    158.16 o 
 -15   1  13     5124.36     4722.02    145.06 o 
 -13   1  13    80604.86    77400.64   1466.31 o 
 -11   1  13    32627.93    30922.82    645.24 o 
  -9   1  13     6310.13     6182.68    203.08 o 
  -7   1  13      966.53     1076.35     93.19 o 
  -5   1  13    17126.71    16496.59    390.31 o 
  -3   1  13    71547.20    67448.40   1291.35 o 
  -1   1  13    19636.38    18310.42    430.50 o 
   1   1  13     2386.52     2133.70    136.83 o 
   3   1  13    18284.69    17673.19    431.77 o 
   5   1  13    11933.91    11617.27    329.85 o 
   7   1  13    16419.06    16418.24    424.00 o 
   9   1  13     3089.19     3151.43    208.00 o 
  11   1  13     4648.12     5179.38    233.13 o 
  13   1  13    15657.82    16764.07    457.90 o 
  15   1  13    12676.18    13348.55    403.64 o 
  17   1  13      255.25      272.77    118.60 o 
 -36   2  13       29.56      -28.04    204.33 o 
 -34   2  13     2782.99     3025.04    407.01 o 
 -32   2  13     6224.60     5747.60    273.53 o 
 -30   2  13     2102.29     2403.18    466.27 o 
 -28   2  13      317.98      294.05     77.82 o 
 -26   2  13     2131.39     2072.79    142.19 o 
 -24   2  13     3911.15     4091.26    179.94 o 
 -22   2  13     9380.89     9047.32    237.40 o 
 -20   2  13      170.59      109.15     44.84 o 
 -18   2  13    11531.20    11108.01    231.34 o 
 -16   2  13      320.63      383.85     49.31 o 
 -14   2  13     4348.35     4536.86    144.03 o 
 -12   2  13     1992.44     2110.40    125.35 o 
 -10   2  13     5882.29     5244.36    184.88 o 
  -8   2  13    46723.21    43738.51   1004.48 o 
  -6   2  13    11622.78    10232.97    278.72 o 
  -4   2  13     2131.50     1710.02    113.31 o 
  -2   2  13        3.63       45.99     55.66 o 
   0   2  13      450.11      533.36     80.84 o 
   2   2  13    11207.39    10830.90    306.52 o 
   4   2  13    10738.52     9884.19    293.72 o 
   6   2  13     2891.53     2956.51    169.50 o 
   8   2  13    10412.55    10048.86    311.67 o 
  10   2  13     2444.55     2614.83    174.47 o 
  12   2  13      165.09       41.90     78.72 o 
  14   2  13       22.66      -18.33     75.59 o 
  16   2  13      692.56      715.50    121.72 o 
 -35   3  13      400.96      523.78    122.97 o 
 -33   3  13     1754.91     1860.89    159.03 o 
 -31   3  13    13932.31    14253.14    405.32 o 
 -29   3  13    11032.77    10997.37    386.95 o 
 -27   3  13      142.83      118.71     67.70 o 
 -25   3  13       11.88      -61.10     66.40 o 
 -23   3  13     2745.44     2661.74    152.43 o 
 -21   3  13    19145.97    18370.03    390.11 o 
 -19   3  13    33390.01    32600.50    608.65 o 
 -17   3  13      234.70      246.02     47.75 o 
 -15   3  13     1458.19     1574.23     82.60 o 
 -13   3  13     7310.95     7442.40    195.53 o 
 -11   3  13     5716.78     5424.74    162.04 o 
  -9   3  13      969.04      851.08    123.96 o 
  -7   3  13        2.24       -8.87     50.64 o 
  -5   3  13     2917.00     2439.07    149.67 o 
  -3   3  13     5125.94     5046.16    216.17 o 
  -1   3  13      538.02      523.46     80.43 o 
   1   3  13     2594.07     2547.97    148.31 o 
   3   3  13     5047.37     5052.81    201.37 o 
   5   3  13     2735.00     2682.64    161.87 o 
   7   3  13     1611.78     1693.25    136.59 o 
   9   3  13      437.37      257.15     88.31 o 
  11   3  13     2111.23     2207.70    188.90 o 
  13   3  13      673.03      728.71    115.39 o 
  15   3  13     5901.89     6600.79    274.73 o 
 -34   4  13     4733.66     5416.56    290.31 o 
 -32   4  13     1209.92     1319.34    141.54 o 
 -30   4  13      772.25      765.44    109.36 o 
 -28   4  13       39.44      -30.55     55.71 o 
 -26   4  13     1556.85     1357.80    128.06 o 
 -24   4  13     5587.75     5564.34    221.04 o 
 -22   4  13     1587.14     1658.69    149.97 o 
 -20   4  13     1339.39     1316.37    128.57 o 
 -18   4  13     5701.99     5689.66    202.86 o 
 -16   4  13      251.49      223.92     65.86 o 
 -14   4  13    21754.83    21775.45    491.58 o 
 -12   4  13     2630.99     2737.12    249.98 o 
 -10   4  13     1936.81     1994.86    108.38 o 
  -8   4  13       24.43       21.48     44.58 o 
  -6   4  13       58.12      -69.34     52.30 o 
  -4   4  13      673.69      724.99     88.85 o 
  -2   4  13      238.79      256.05     67.46 o 
   0   4  13       25.26       57.06     61.57 o 
   2   4  13      459.01      384.81     81.68 o 
   4   4  13        2.50      -29.14     61.54 o 
   6   4  13      891.49     1047.01    116.14 o 
   8   4  13     2565.47     2528.94    165.81 o 
  10   4  13      761.79      546.83    104.21 o 
  12   4  13      149.94      214.69     90.23 o 
  14   4  13      662.80      581.72    111.57 o 
 -33   5  13     3246.09     3430.99    217.33 o 
 -31   5  13     6379.20     7041.04    277.53 o 
 -29   5  13     9410.62     9453.91    319.46 o 
 -27   5  13     3830.52     3618.93    237.14 o 
 -25   5  13       23.57       28.89     64.58 o 
 -23   5  13     8113.83     8226.81    275.01 o 
 -21   5  13    35816.99    36345.44   1149.20 o 
 -19   5  13       74.67       65.66     62.99 o 
 -17   5  13      660.48      689.64     91.14 o 
 -15   5  13     4090.20     3866.39    175.96 o 
 -13   5  13    34117.99    34486.57    722.36 o 
 -11   5  13    29077.93    27872.63    601.12 o 
  -9   5  13     9083.16     8777.19    302.62 o 
  -7   5  13    10194.50     9954.98    281.55 o 
  -5   5  13    24466.03    23516.47    557.18 o 
  -3   5  13    15479.99    14010.46    429.87 o 
  -1   5  13     6245.48     5933.13    212.82 o 
   1   5  13      464.03      477.25     84.43 o 
   3   5  13     3452.97     3223.98    175.43 o 
   5   5  13    30637.42    29856.95    769.71 o 
   7   5  13    16346.38    15173.34    408.10 o 
   9   5  13       55.39       91.66     77.16 o 
  11   5  13       56.88      -92.00     73.15 o 
  13   5  13     2614.82     2698.36    187.63 o 
 -30   6  13      851.49      750.98    119.02 o 
 -28   6  13     7881.82     7815.12    293.46 o 
 -26   6  13    22329.25    23590.91    714.03 o 
 -24   6  13    10901.56    10872.54    339.21 o 
 -22   6  13     2084.75     2089.06    259.33 o 
 -20   6  13     2913.87     2858.66    202.65 o 
 -18   6  13    12713.54    12477.42    350.97 o 
 -16   6  13     7260.35     7372.39    249.51 o 
 -14   6  13     4021.62     3855.53    182.71 o 
 -12   6  13      426.54      542.14     85.37 o 
 -10   6  13    18621.61    18681.14    537.58 o 
  -8   6  13    36842.47    36989.23    945.90 o 
  -6   6  13    12413.78    12319.34    335.46 o 
  -4   6  13      299.99      381.25     77.58 o 
  -2   6  13     3101.01     2829.16    187.50 o 
   0   6  13     6356.38     6423.44    267.90 o 
   2   6  13    11339.55    10826.26    370.74 o 
   4   6  13     1749.56     1867.18    204.03 o 
   6   6  13      205.33      201.90    105.25 o 
   8   6  13     4953.41     4646.50    385.99 o 
  10   6  13    10650.88    10438.66    334.57 o 
  12   6  13     3915.01     4024.74    275.15 o 
 -29   7  13      879.15      879.89    139.58 o 
 -27   7  13      685.70      684.83    117.70 o 
 -25   7  13      317.63      286.64     89.93 o 
 -23   7  13        3.65       -8.80     62.00 o 
 -21   7  13     6411.16     6208.55    288.90 o 
 -19   7  13     3847.22     3878.38    208.17 o 
 -17   7  13       33.44       54.34     68.86 o 
 -15   7  13     1355.36     1400.40    128.32 o 
 -13   7  13      186.59      160.79     71.34 o 
 -11   7  13     6345.22     6380.16    294.95 o 
  -9   7  13     3655.80     3969.16    236.52 o 
  -7   7  13     2365.43     2147.89    248.42 o 
  -5   7  13     2561.82     2409.69    153.30 o 
  -3   7  13      101.59       52.67     72.33 o 
  -1   7  13     2405.51     2274.83    245.46 o 
   1   7  13     3435.71     3228.87    210.72 o 
   3   7  13     2182.80     2070.81    176.36 o 
   5   7  13     4566.97     4083.20    236.12 o 
   7   7  13        8.43       60.29     78.73 o 
   9   7  13      320.95      240.69    205.86 o 
 -26   8  13     9438.06     8860.42    326.87 o 
 -24   8  13     4763.96     4921.69    262.68 o 
 -22   8  13     2726.43     2516.40    275.43 o 
 -20   8  13      214.51       76.91     92.79 o 
 -18   8  13     2427.95     2226.12    167.60 o 
 -16   8  13    27630.58    27056.77    787.36 o 
 -14   8  13    18458.62    18809.53    487.28 o 
 -12   8  13     1092.03     1273.45    158.43 o 
 -10   8  13     1710.85     1889.04    295.76 o 
  -8   8  13     1568.50     1733.21    189.30 o 
  -6   8  13     6808.70     7445.38    379.60 o 
  -4   8  13     6804.67     7084.05    345.14 o 
  -2   8  13     6090.05     5786.87    464.90 o 
   0   8  13    10364.80     9263.98    413.91 o 
   2   8  13     2490.58     2324.60    226.81 o 
   4   8  13     1029.62     1140.60    145.20 o 
   6   8  13      151.60       47.02    114.60 o 
 -21   9  13      289.01      177.69    110.12 o 
 -19   9  13       43.49      -74.51    157.19 o 
 -17   9  13        9.23       76.79     94.80 o 
 -15   9  13      348.92      424.77    124.52 o 
 -13   9  13     5638.49     6068.65    419.30 o 
 -11   9  13      129.16      142.74    102.22 o 
  -9   9  13      430.43      442.82    121.72 o 
  -7   9  13      103.40      234.36    105.72 o 
  -5   9  13      885.57     1176.67    354.39 o 
  -3   9  13      572.33      595.71    221.84 o 
  -1   9  13      347.65      521.10    280.43 o 
   1   9  13        0.01     -118.77    120.38 o 
   3   9  13       13.97     -103.98    120.64 o 
 -14  10  13     3921.15     3835.82    272.18 o 
 -12  10  13      221.54      307.53    117.97 o 
 -10  10  13     1139.09     1398.61    211.23 o 
  -8  10  13     4660.10     5215.28    357.38 o 
  -6  10  13     8571.77     8019.38    590.00 o 
  -4  10  13     2523.07     3065.85    390.26 o 
 -36   0  14     3172.82     3114.01    409.70 o 
 -34   0  14     1162.67     1417.90    309.28 o 
 -32   0  14    11567.42    10826.30    483.91 o 
 -30   0  14    22775.30    24046.19    818.95 o 
 -28   0  14    35538.61    35796.17   1099.67 o 
 -26   0  14       26.47       65.08     70.52 o 
 -24   0  14    25404.30    25561.61    650.45 o 
 -22   0  14    21351.38    20895.98    687.02 o 
 -20   0  14    46944.00    47334.02   1345.22 o 
 -18   0  14    33535.82    34327.42   1016.66 o 
 -16   0  14      554.18      722.20    171.95 o 
 -14   0  14    47382.50    48365.68   1362.71 o 
 -12   0  14    73038.13    69450.97   1884.06 o 
 -10   0  14    12526.37    12132.28    448.25 o 
  -8   0  14      235.65      213.63     89.66 o 
  -6   0  14     7834.99     7162.27    320.53 o 
  -4   0  14    12184.95    11992.39    450.86 o 
  -2   0  14    12734.96    11810.48    453.89 o 
   0   0  14     1307.27     1464.16    169.71 o 
   2   0  14    26308.95    25191.33    809.67 o 
   4   0  14    46022.92    44976.57   1313.94 o 
   6   0  14     9395.86     9617.87    430.21 o 
   8   0  14     9374.83     9760.45    444.32 o 
  10   0  14     3173.33     2846.07    437.13 o 
  12   0  14     6883.96     7189.15    394.90 o 
  14   0  14    14275.89    16180.04    654.21 o 
  16   0  14      974.17     1210.85    297.06 o 
 -35   1  14       88.17       54.05    102.11 o 
 -33   1  14      787.44      116.06    333.21 o 
 -31   1  14       62.27      178.00     82.66 o 
 -29   1  14     4802.33     4676.20    316.12 o 
 -27   1  14     7282.36     7505.61    227.59 o 
 -25   1  14     3756.71     4071.77    183.96 o 
 -23   1  14     2564.37     2555.51    153.59 o 
 -21   1  14     4166.00     4049.40    172.86 o 
 -19   1  14     5407.30     4933.53    187.25 o 
 -17   1  14     6271.04     6171.06    208.88 o 
 -15   1  14     2119.39     2416.79    137.94 o 
 -13   1  14     2799.22     2758.04    146.78 o 
 -11   1  14       20.11      -66.62     45.65 o 
  -9   1  14      622.27      528.47     75.95 o 
  -7   1  14       52.07       41.06     53.37 o 
  -5   1  14     5708.98     5195.53    192.45 o 
  -3   1  14    18238.74    17198.68    413.86 o 
  -1   1  14    13935.63    13325.96    350.32 o 
   1   1  14      903.68      817.37     98.69 o 
   3   1  14      255.37      302.85     79.52 o 
   5   1  14        1.47       37.86     78.91 o 
   7   1  14     2172.13     1838.06    144.07 o 
   9   1  14     6605.43     7026.02    266.13 o 
  11   1  14      670.71      713.96    114.79 o 
  13   1  14      590.96      457.47    107.26 o 
  15   1  14      851.93      759.56    126.79 o 
 -34   2  14      545.10      455.25    148.52 o 
 -32   2  14      778.08      610.84    151.70 o 
 -30   2  14     5642.57     5753.32    230.07 o 
 -28   2  14    15719.33    16226.47    375.39 o 
 -26   2  14     4715.67     4605.38    174.07 o 
 -24   2  14       94.60       48.35     59.07 o 
 -22   2  14     4724.93     4804.76    198.66 o 
 -20   2  14    31980.72    31435.53    669.40 o 
 -18   2  14    10615.50    10328.15    287.67 o 
 -16   2  14     2804.17     2610.19    141.14 o 
 -14   2  14    28120.43    27451.91    595.10 o 
 -12   2  14    17303.75    16781.78    403.19 o 
 -10   2  14    13415.98    12335.43    371.47 o 
  -8   2  14    15691.18    15041.54    372.35 o 
  -6   2  14       83.96       78.87     57.22 o 
  -4   2  14    22236.87    21511.19    492.15 o 
  -2   2  14    64484.14    60369.42   1180.97 o 
   0   2  14     9636.21     9039.03    274.87 o 
   2   2  14       29.93      -40.20     62.93 o 
   4   2  14      769.70      642.00     93.53 o 
   6   2  14     3872.08     3894.64    314.53 o 
   8   2  14     8364.05     8980.67    299.71 o 
  10   2  14       30.10      -64.11     69.09 o 
  12   2  14     1669.34     1645.50    154.07 o 
  14   2  14     5005.03     5235.25    249.86 o 
 -35   3  14     2224.15     2358.34    205.37 o 
 -33   3  14     5048.24     4952.50    435.43 o 
 -31   3  14     1318.77     1550.35    168.30 o 
 -29   3  14      142.18      170.90     88.92 o 
 -27   3  14       71.45      -49.69     73.70 o 
 -25   3  14     3354.53     3256.42    176.07 o 
 -23   3  14     7221.66     7412.62    244.98 o 
 -21   3  14     1398.54     1372.95    141.22 o 
 -19   3  14     7470.92     7275.62    287.71 o 
 -17   3  14     4861.99     4821.30    206.98 o 
 -15   3  14      682.84      630.83     81.88 o 
 -13   3  14     4294.96     4121.64    171.05 o 
 -11   3  14     1555.00     1341.26    107.13 o 
  -9   3  14    16875.00    16496.13    400.60 o 
  -7   3  14    29700.15    28584.26    744.62 o 
  -5   3  14     4206.97     3781.87    215.68 o 
  -3   3  14        8.86      -54.47     53.35 o 
  -1   3  14     9154.31     8834.90    269.56 o 
   1   3  14      517.38      501.32     86.85 o 
   3   3  14     1957.15     1951.80    140.51 o 
   5   3  14      243.81      254.05     84.54 o 
   7   3  14      234.78      240.76     88.49 o 
   9   3  14      546.82      438.97     98.48 o 
  11   3  14       31.39      -25.80     72.13 o 
  13   3  14     3099.60     3406.06    212.08 o 
  15   3  14       99.28       99.26     95.71 o 
 -34   4  14        0.82      -79.64     71.70 o 
 -32   4  14     2743.50     2757.98    280.04 o 
 -30   4  14     7676.74     7303.40    274.47 o 
 -28   4  14     4118.34     4371.69    253.97 o 
 -26   4  14     1485.16     1575.18    200.12 o 
 -24   4  14      849.43      742.47    205.44 o 
 -22   4  14     6128.55     6000.59    261.93 o 
 -20   4  14    34160.79    33607.59    836.93 o 
 -18   4  14     4736.90     4477.50    296.90 o 
 -16   4  14       12.92      -29.15     91.17 o 
 -14   4  14     1142.97     1153.08    117.51 o 
 -12   4  14     4601.74     4871.62    210.61 o 
 -10   4  14    24349.43    23559.72    732.33 o 
  -8   4  14     5789.47     5083.38    192.87 o 
  -6   4  14     8571.66     7770.68    244.76 o 
  -4   4  14     8792.24     8411.91    258.54 o 
  -2   4  14     8067.59     7590.97    245.33 o 
   0   4  14     5419.88     5288.38    238.15 o 
   2   4  14      742.78      723.72    114.02 o 
   4   4  14    11812.81    11418.46    333.55 o 
   6   4  14    14105.48    13473.12    379.21 o 
   8   4  14     8287.53     7993.59    282.21 o 
  10   4  14      712.40      737.53    116.09 o 
  12   4  14      835.86      922.94    166.99 o 
  14   4  14     6343.21     7025.53    291.17 o 
 -31   5  14      476.42      393.86    130.91 o 
 -29   5  14       64.75       74.12     87.41 o 
 -27   5  14      601.24      700.12    164.12 o 
 -25   5  14    11483.70    10881.66    646.03 o 
 -23   5  14     5738.40     5966.45    280.35 o 
 -21   5  14     1314.22     1346.05    146.14 o 
 -19   5  14     2378.57     2133.93    170.59 o 
 -17   5  14     1529.98     1269.04    180.26 o 
 -15   5  14    12199.28    12391.47    829.20 o 
 -13   5  14    14819.12    13939.04    555.23 o 
 -11   5  14     1857.96     1817.43    199.09 o 
  -9   5  14     4561.37     4495.99    217.42 o 
  -7   5  14     7442.75     6894.72    270.71 o 
  -5   5  14     1644.91     1544.87    167.15 o 
  -3   5  14      138.68      101.64     63.56 o 
  -1   5  14      203.84       99.57     65.33 o 
   1   5  14     7579.26     7307.58    250.46 o 
   3   5  14    10801.35     9862.88    495.80 o 
   5   5  14     4994.25     4309.39    287.64 o 
   7   5  14      514.54      458.22    101.00 o 
   9   5  14     4490.52     4410.41    223.27 o 
  11   5  14      943.36      874.53    127.36 o 
 -30   6  14     5934.93     5840.48    306.55 o 
 -28   6  14     1458.03     1562.85    174.96 o 
 -26   6  14     3024.34     2942.01    281.20 o 
 -24   6  14       49.21       27.61    115.81 o 
 -22   6  14    11486.20    11318.97    579.80 o 
 -20   6  14     7778.91     7594.00    478.26 o 
 -18   6  14        5.47      -36.34    103.40 o 
 -16   6  14     5463.51     5330.96    370.64 o 
 -14   6  14     2934.19     3356.21    353.01 o 
 -12   6  14    15995.09    16261.99    628.42 o 
 -10   6  14    13152.75    13756.70    863.09 o 
  -8   6  14       10.19       32.39     67.30 o 
  -6   6  14    11428.94    10773.52    365.19 o 
  -4   6  14     5135.89     4631.75    250.32 o 
  -2   6  14      763.19      931.28    123.66 o 
   0   6  14      959.59      971.53    126.51 o 
   2   6  14        6.36      -49.29     71.63 o 
   4   6  14    10301.35     9737.52    359.55 o 
   6   6  14     4997.97     5280.81    231.41 o 
   8   6  14      158.22       74.20     79.71 o 
  10   6  14     4594.20     4365.24    228.65 o 
 -27   7  14    15025.21    15681.26    651.89 o 
 -25   7  14    14083.33    14031.12    649.63 o 
 -23   7  14     1139.28     1166.36    196.91 o 
 -21   7  14       94.60       76.22     94.00 o 
 -19   7  14     3059.35     2450.87    279.19 o 
 -17   7  14    13948.79    13852.08    583.65 o 
 -15   7  14    16700.48    16099.60   1394.77 o 
 -13   7  14     2303.63     2164.04    236.15 o 
 -11   7  14     2888.72     2924.40    270.73 o 
  -9   7  14    11727.89    11513.24   1328.79 o 
  -7   7  14    14665.56    14356.09    584.65 o 
  -5   7  14     2889.04     3079.50    208.31 o 
  -3   7  14      235.60      161.12     83.73 o 
  -1   7  14     9171.74     9201.67    482.27 o 
   1   7  14     7697.82     7677.97    314.94 o 
   3   7  14     1654.26     1989.00    253.47 o 
   5   7  14      260.01      209.70     98.26 o 
   7   7  14     1064.10     1008.57    144.68 o 
 -24   8  14      378.96      258.35    231.78 o 
 -22   8  14     2058.39     1811.63    231.48 o 
 -20   8  14     5160.88     5228.08    357.35 o 
 -18   8  14      271.89      291.86    132.21 o 
 -16   8  14      655.24      881.04    174.03 o 
 -14   8  14      642.76      710.07    169.00 o 
 -12   8  14      114.16      -14.36    105.99 o 
 -10   8  14     2555.25     1995.60    234.33 o 
  -8   8  14        1.82        5.71    106.09 o 
  -6   8  14     1782.17     1369.94    199.80 o 
  -4   8  14     1795.27     1650.64    214.17 o 
  -2   8  14     1590.23     1415.47    156.99 o 
   0   8  14     2283.14     2235.75    189.14 o 
   2   8  14       57.94      -60.58     73.24 o 
   4   8  14       53.69      125.04    116.81 o 
 -21   9  14     2960.23     3021.87    474.29 o 
 -19   9  14      118.41      120.12    129.10 o 
 -17   9  14     6896.00     6590.25    403.81 o 
 -15   9  14    18421.86    18142.78    727.41 o 
 -13   9  14      539.68      475.61    156.99 o 
 -11   9  14      749.07      685.01    172.48 o 
  -9   9  14     2039.62     2019.65    273.83 o 
  -7   9  14     8473.71     8429.21    447.29 o 
  -5   9  14     9600.64     9931.84    486.86 o 
  -3   9  14      979.83      836.61    176.95 o 
  -1   9  14     5124.23     4964.96    345.68 o 
   1   9  14     4317.33     3816.31    411.21 o 
 -35   1  15     1664.37     1904.47    308.60 o 
 -33   1  15      248.85      189.11    166.07 o 
 -31   1  15     9155.86     9026.12    445.62 o 
 -29   1  15    19572.56    21006.24    603.60 o 
 -27   1  15     9958.02     9649.54    352.53 o 
 -25   1  15     2296.19     2253.42    284.10 o 
 -23   1  15     8428.82     8733.04    267.27 o 
 -21   1  15     7026.64     6987.89    264.26 o 
 -19   1  15    19727.77    20442.48    479.59 o 
 -17   1  15     8947.60     8246.85    309.72 o 
 -15   1  15      100.04      170.56     61.00 o 
 -13   1  15    59777.02    58116.65   1142.41 o 
 -11   1  15    12191.89    11047.39    305.39 o 
  -9   1  15     5091.67     4741.70    187.59 o 
  -7   1  15       51.94        1.64     57.16 o 
  -5   1  15     5694.70     5897.23    212.86 o 
  -3   1  15    14755.31    14177.61    369.13 o 
  -1   1  15    24256.92    22993.28    533.49 o 
   1   1  15     2631.21     2612.99    161.56 o 
   3   1  15     2240.78     2275.22    178.19 o 
   5   1  15     3655.55     3937.10    200.77 o 
   7   1  15    12176.51    12219.00    365.80 o 
   9   1  15      816.98      873.93    122.48 o 
  11   1  15      143.06      141.19     90.20 o 
  13   1  15     6300.66     6901.56    329.48 o 
 -34   2  15     4290.94     4302.66    489.55 o 
 -32   2  15      132.00      208.20    125.14 o 
 -30   2  15     2878.59     2917.86    211.50 o 
 -28   2  15        9.57      -70.36     76.77 o 
 -26   2  15       57.90       60.57     74.60 o 
 -24   2  15        7.16      -26.32     67.60 o 
 -22   2  15      211.49       64.47     74.24 o 
 -20   2  15     1307.57     1306.91    109.06 o 
 -18   2  15     7996.66     8288.53    255.96 o 
 -16   2  15       94.99      -21.18     51.51 o 
 -14   2  15      736.45      938.00     95.34 o 
 -12   2  15     2039.33     1728.50    137.67 o 
 -10   2  15      339.08      192.85     69.48 o 
  -8   2  15      877.03      833.56     95.24 o 
  -6   2  15        2.67      -43.28     53.95 o 
  -4   2  15     1158.95     1032.97    104.31 o 
  -2   2  15       29.85      -44.11     57.98 o 
   0   2  15       94.28      150.28     69.28 o 
   2   2  15     1427.60     1243.64    119.06 o 
   4   2  15      666.26      497.65     93.10 o 
   6   2  15      130.13      114.53     81.98 o 
   8   2  15      657.20      665.11    112.70 o 
  10   2  15     1258.83     1116.57    134.94 o 
  12   2  15      133.33       42.89    101.11 o 
 -33   3  15     1022.18     1140.43    293.04 o 
 -31   3  15     3545.07     3375.77    438.54 o 
 -29   3  15    13775.76    13717.82    572.80 o 
 -27   3  15    17792.01    17820.13   1083.18 o 
 -25   3  15     1550.46     1654.92    201.19 o 
 -23   3  15     2593.66     2381.92    418.06 o 
 -21   3  15    18266.70    17986.04    528.19 o 
 -19   3  15    27534.14    27487.35    723.97 o 
 -17   3  15    25148.34    25647.97    656.86 o 
 -15   3  15      813.86      760.90    103.54 o 
 -13   3  15    39978.29    38574.91    801.38 o 
 -11   3  15    39778.00    38063.07    792.15 o 
  -9   3  15    20401.14    18546.78    473.49 o 
  -7   3  15     7002.56     6807.52    257.52 o 
  -5   3  15     4215.59     3620.63    202.20 o 
  -3   3  15    18586.37    17231.04    563.19 o 
  -1   3  15    16804.99    16230.72    439.09 o 
   1   3  15     6254.25     6263.12    230.94 o 
   3   3  15     4401.47     4047.97    196.12 o 
   5   3  15    14933.75    15179.39    414.36 o 
   7   3  15    16076.85    16504.56    490.20 o 
   9   3  15     5889.25     5674.67    265.61 o 
  11   3  15       55.08      -57.11     87.09 o 
  13   3  15     1167.12     1123.15    141.83 o 
 -32   4  15     2853.19     3663.40    495.42 o 
 -30   4  15      413.26      216.47    174.36 o 
 -28   4  15       85.20      -24.69     98.11 o 
 -26   4  15      809.30      688.56    151.96 o 
 -24   4  15    22003.21    21631.77    775.67 o 
 -22   4  15    29304.10    28778.38    954.68 o 
 -20   4  15     2796.88     2797.42    329.17 o 
 -18   4  15     8285.38     8043.23    400.37 o 
 -16   4  15     3080.27     2743.76    246.12 o 
 -14   4  15     3328.15     3243.93    187.21 o 
 -12   4  15    15920.22    15838.50    397.88 o 
 -10   4  15     1056.43     1164.84    106.75 o 
  -8   4  15    36891.35    35797.92    755.86 o 
  -6   4  15    27032.87    25875.03    580.33 o 
  -4   4  15     5981.19     5477.23    209.04 o 
  -2   4  15      499.00      419.29     84.63 o 
   0   4  15      432.32      386.14     82.53 o 
   2   4  15     3057.17     3150.06    184.48 o 
   4   4  15     7759.93     7562.76    269.23 o 
   6   4  15       27.00      -83.95     70.93 o 
   8   4  15       80.64       12.62     76.35 o 
  10   4  15     3937.60     3676.95    217.17 o 
  12   4  15     5442.02     5360.27    263.50 o 
 -31   5  15     8502.11     9373.13    716.64 o 
 -29   5  15     6597.74     6792.34    595.16 o 
 -27   5  15      152.68      137.71    118.44 o 
 -25   5  15      966.68      950.36    178.55 o 
 -23   5  15      230.53      249.16    123.48 o 
 -21   5  15    18887.26    18470.00    700.99 o 
 -19   5  15     4381.15     3953.84    308.55 o 
 -17   5  15      112.25       17.67    104.05 o 
 -15   5  15     1641.71     1306.99    184.11 o 
 -13   5  15     2923.71     3161.01    273.92 o 
 -11   5  15     4183.43     4107.85    246.32 o 
  -9   5  15     3418.65     3483.32    201.74 o 
  -7   5  15    11530.79    10921.11    367.58 o 
  -5   5  15     7601.22     7642.45    296.91 o 
  -3   5  15     6686.02     5967.07    222.71 o 
  -1   5  15     2808.29     2848.85    171.06 o 
   1   5  15     3666.23     3339.13    185.57 o 
   3   5  15     3822.44     3429.39    222.19 o 
   5   5  15     7282.44     7098.35    264.79 o 
   7   5  15      411.16      409.37     99.07 o 
   9   5  15     1607.16     1626.00    154.25 o 
 -30   6  15      790.90      810.31    274.54 o 
 -28   6  15      108.99      123.45    200.39 o 
 -26   6  15     6422.81     6740.85    480.51 o 
 -24   6  15     7530.96     7470.06    441.51 o 
 -22   6  15     1155.60      866.41    167.46 o 
 -20   6  15     2875.11     2554.46    458.97 o 
 -18   6  15     6449.70     6816.64    570.46 o 
 -16   6  15    14591.30    15532.35    626.49 o 
 -14   6  15    11295.88    10909.47    496.07 o 
 -12   6  15       53.08       10.68    101.11 o 
 -10   6  15      797.24     1067.38    305.82 o 
  -8   6  15     7881.17     7992.28    308.91 o 
  -6   6  15     8298.44     8206.84    316.16 o 
  -4   6  15      380.77      461.36    108.44 o 
  -2   6  15     5472.29     5064.90    259.14 o 
   0   6  15     6346.29     5818.46    273.94 o 
   2   6  15     8061.24     8045.78    344.20 o 
   4   6  15      323.29      259.04     96.52 o 
   6   6  15      217.58      298.71    108.69 o 
   8   6  15     1823.48     1913.95    186.97 o 
 -27   7  15     3896.81     3537.07    499.28 o 
 -25   7  15     3551.28     3080.89    299.55 o 
 -23   7  15      786.36      559.60    318.16 o 
 -21   7  15     5828.01     5701.57    381.15 o 
 -19   7  15      494.60      593.89    179.65 o 
 -17   7  15       66.20       91.42    108.88 o 
 -15   7  15       77.97       96.61    110.22 o 
 -13   7  15      387.07      267.35    125.78 o 
 -11   7  15     2663.37     2725.19    269.14 o 
  -9   7  15    10096.48     9465.82    461.90 o 
  -7   7  15      494.29      303.20    145.01 o 
  -5   7  15     1479.10     1564.60    165.94 o 
  -3   7  15      925.03      830.69    127.63 o 
  -1   7  15      373.87      478.53    108.31 o 
   1   7  15     3291.03     3419.22    253.66 o 
   3   7  15      548.95      621.28    129.70 o 
   5   7  15     3685.67     3622.09    245.46 o 
 -24   8  15     8745.27     8633.36    474.77 o 
 -22   8  15     3452.11     3900.99    534.71 o 
 -20   8  15      174.75      252.86    139.88 o 
 -18   8  15     1454.84     1600.01    226.53 o 
 -16   8  15    10455.81    10542.39    515.98 o 
 -14   8  15     6302.18     6729.72    673.26 o 
 -12   8  15      245.02      102.60    123.52 o 
 -10   8  15      690.38      885.11    279.94 o 
  -8   8  15     6934.83     7035.43    400.84 o 
  -6   8  15    10567.52    11022.23    955.34 o 
  -4   8  15    11726.38    11952.79    537.94 o 
  -2   8  15      715.90      671.38    166.27 o 
   0   8  15     4722.54     4672.10    260.16 o 
   2   8  15     4162.79     3996.44    259.11 o 
 -19   9  15      881.43      547.27    280.38 o 
 -17   9  15      601.12      850.34    185.35 o 
 -15   9  15        1.64      159.60    138.52 o 
 -13   9  15      170.46      412.36    150.06 o 
 -11   9  15       96.28      124.65    121.30 o 
  -9   9  15       38.07      169.08    128.91 o 
  -7   9  15       21.68       40.02    117.62 o 
  -5   9  15       60.82      142.87    311.50 o 
  -3   9  15      341.78      303.90    140.58 o 
 -34   0  16      174.98      393.24    194.33 o 
 -32   0  16       50.20      -17.24    141.59 o 
 -30   0  16      800.36      864.51    233.23 o 
 -28   0  16    11444.91    11418.91    727.48 o 
 -26   0  16      109.70      114.52    168.10 o 
 -24   0  16      524.02      514.96    119.05 o 
 -22   0  16     7186.46     6936.25    336.41 o 
 -20   0  16    16868.71    15886.67    568.65 o 
 -18   0  16    10888.88    10591.63    428.77 o 
 -16   0  16    17169.46    15347.55    553.22 o 
 -14   0  16    14010.09    14880.91    540.85 o 
 -12   0  16    14862.33    13840.37    513.16 o 
 -10   0  16     8446.21     7734.89    354.13 o 
  -8   0  16     2175.81     1985.43    191.33 o 
  -6   0  16     1123.37      856.34    144.67 o 
  -4   0  16    18824.61    19969.82    678.91 o 
  -2   0  16    42932.21    41870.02   1237.76 o 
   0   0  16     6886.32     6506.88    341.45 o 
   2   0  16     1136.50     1123.44    167.22 o 
   4   0  16      836.07      711.39    154.65 o 
   6   0  16     3830.13     4273.76    431.95 o 
   8   0  16     8990.54     8867.08    441.30 o 
  10   0  16      384.92      362.19    145.17 o 
  12   0  16     2513.16     2218.54    320.31 o 
 -35   1  16       41.62      -59.22    136.58 o 
 -33   1  16     1350.03     1673.55    219.21 o 
 -31   1  16      935.63      949.21    177.18 o 
 -29   1  16      847.97      693.53    124.02 o 
 -27   1  16       21.71       27.95     82.29 o 
 -25   1  16     1566.82     1379.59    146.23 o 
 -23   1  16      144.12       84.95     59.76 o 
 -21   1  16      405.13      470.35    105.98 o 
 -19   1  16      197.10      191.01     64.65 o 
 -17   1  16        0.14      -23.22     53.20 o 
 -15   1  16      672.00      616.16     86.29 o 
 -13   1  16     1701.73     1619.63    121.49 o 
 -11   1  16     2345.02     2159.51    212.54 o 
  -9   1  16     1823.78     1942.99    133.94 o 
  -7   1  16      955.87      909.46    103.08 o 
  -5   1  16      156.49      111.43     77.08 o 
  -3   1  16     1989.54     1812.07    136.74 o 
  -1   1  16     2667.33     2689.27    162.72 o 
   1   1  16      150.02       94.87     70.71 o 
   3   1  16      100.79      144.05     76.82 o 
   5   1  16     1735.59     1604.43    143.63 o 
   7   1  16      504.11      591.10    107.94 o 
   9   1  16     2353.03     2542.81    221.89 o 
  11   1  16       77.81      -35.28     84.37 o 
 -34   2  16     1471.74     1732.37    324.07 o 
 -32   2  16     1856.99     1902.83    253.03 o 
 -30   2  16    13059.77    13591.53    564.38 o 
 -28   2  16    42668.86    44857.60   1106.57 o 
 -26   2  16     9192.21     9425.91    355.66 o 
 -24   2  16      228.32      250.88     88.80 o 
 -22   2  16     8368.31     8792.32    333.50 o 
 -20   2  16    18385.83    18967.80    460.17 o 
 -18   2  16     9190.88     9481.72    283.74 o 
 -16   2  16     2995.11     3155.64    165.12 o 
 -14   2  16     7127.92     5962.67    533.40 o 
 -12   2  16    32366.86    31782.97    789.60 o 
 -10   2  16    58373.54    55324.14   1102.19 o 
  -8   2  16    11452.95    10841.81    310.87 o 
  -6   2  16     1685.74     1402.90    120.44 o 
  -4   2  16    11396.82    11026.78    317.69 o 
  -2   2  16    17729.49    16995.80    432.51 o 
   0   2  16     4245.80     3913.80    190.02 o 
   2   2  16      165.04      102.56     74.83 o 
   4   2  16     6621.90     6584.54    254.04 o 
   6   2  16    17505.13    18010.04    480.12 o 
   8   2  16    23739.72    24879.50    615.42 o 
  10   2  16     2388.19     2559.05    189.84 o 
  12   2  16     1329.88     1563.18    196.11 o 
 -33   3  16    10395.66    11946.80    542.37 o 
 -31   3  16      352.27      332.07    133.00 o 
 -29   3  16      287.83      287.66    123.22 o 
 -27   3  16      290.82      472.66    134.73 o 
 -25   3  16      613.27      482.24    266.56 o 
 -23   3  16     7374.28     6626.00    363.34 o 
 -21   3  16     2762.18     2621.65    243.76 o 
 -19   3  16     8345.71     8275.64    321.82 o 
 -17   3  16     2057.05     2057.50    135.15 o 
 -15   3  16     9377.51     8741.85    295.57 o 
 -13   3  16     8521.50     8503.89    266.03 o 
 -11   3  16      739.98      876.51    107.99 o 
  -9   3  16     1269.29     1477.25    230.60 o 
  -7   3  16     9582.96     8218.67    526.96 o 
  -5   3  16     2587.89     2409.87    241.24 o 
  -3   3  16      596.73      480.25     88.65 o 
  -1   3  16      461.89      468.70     88.60 o 
   1   3  16     6271.40     5702.20    228.50 o 
   3   3  16     7602.33     7671.33    374.97 o 
   5   3  16     2882.91     2985.30    280.51 o 
   7   3  16     1573.72     1536.82    147.18 o 
   9   3  16     2413.45     2334.04    181.28 o 
  11   3  16      434.50      362.59    111.57 o 
 -32   4  16     1068.00     1054.69    191.92 o 
 -30   4  16     7785.80     8172.91    517.84 o 
 -28   4  16     6004.85     6552.01    534.35 o 
 -26   4  16     6520.16     6941.99    535.97 o 
 -24   4  16       62.12      103.11    104.21 o 
 -22   4  16     9472.34     9175.18    447.78 o 
 -20   4  16    17635.03    17693.72    673.20 o 
 -18   4  16     2679.74     2446.59    247.19 o 
 -16   4  16     1226.95     1210.68    219.44 o 
 -14   4  16      213.88      282.83     83.64 o 
 -12   4  16    13239.94    13070.75    411.91 o 
 -10   4  16     7268.63     7446.73    249.29 o 
  -8   4  16     1160.10     1143.57    110.79 o 
  -6   4  16     4300.06     4266.81    191.19 o 
  -4   4  16     8707.66     7801.21    260.94 o 
  -2   4  16    10227.28     9222.67    434.55 o 
   0   4  16     4729.34     4115.15    203.31 o 
   2   4  16     1128.60     1137.54    123.34 o 
   4   4  16       34.09       72.29     78.38 o 
   6   4  16     4218.55     3919.12    258.98 o 
   8   4  16     3327.94     3199.80    204.72 o 
  10   4  16        1.79       41.61     91.15 o 
 -31   5  16     1688.22     1716.78    235.61 o 
 -29   5  16      284.91      104.21    115.04 o 
 -27   5  16     1342.24     1128.81    248.49 o 
 -25   5  16     3642.66     3833.82    319.74 o 
 -23   5  16     9226.19    10476.41    498.22 o 
 -21   5  16    11110.85    11481.15    519.28 o 
 -19   5  16     2955.68     2390.51    250.61 o 
 -17   5  16     9985.83    10304.00    479.77 o 
 -15   5  16     4121.80     4059.64    391.57 o 
 -13   5  16     1030.13      964.50    168.21 o 
 -11   5  16      804.49      894.21    163.29 o 
  -9   5  16     4268.47     4402.55    228.83 o 
  -7   5  16    13297.22    12448.39    581.45 o 
  -5   5  16     2445.03     2301.63    179.99 o 
  -3   5  16     2114.28     1937.71    168.46 o 
  -1   5  16      125.91      150.46     78.43 o 
   1   5  16     8016.50     7934.11    276.14 o 
   3   5  16    10396.95    10613.69    443.27 o 
   5   5  16     1671.16     1735.07    199.95 o 
   7   5  16      239.91      194.74     91.95 o 
 -28   6  16       51.85      -36.24    114.79 o 
 -26   6  16      613.79      632.65    210.17 o 
 -24   6  16      837.73      869.02    176.93 o 
 -22   6  16      719.02      680.96    160.44 o 
 -20   6  16    15299.83    15408.79   1180.71 o 
 -18   6  16     1031.23      889.46    173.63 o 
 -16   6  16      112.35       67.22    144.78 o 
 -14   6  16       69.04      137.68    203.28 o 
 -12   6  16     1992.95     2404.30    247.20 o 
 -10   6  16     9708.04    10005.55    471.08 o 
  -8   6  16     2678.64     2401.60    185.00 o 
  -6   6  16      461.67      433.16    103.20 o 
  -4   6  16      259.26      271.32     93.37 o 
  -2   6  16       17.22      -43.66    113.25 o 
   0   6  16     2951.88     2965.15    250.95 o 
   2   6  16      263.39      240.98     97.41 o 
   4   6  16     2704.78     2255.12    197.55 o 
   6   6  16     6233.33     6464.79    309.58 o 
 -27   7  16      141.94      156.52    123.61 o 
 -25   7  16     2358.40     2286.68    276.86 o 
 -23   7  16     1409.61      971.75    190.97 o 
 -21   7  16      197.59       52.26    118.10 o 
 -19   7  16     1557.14     1462.17    290.25 o 
 -17   7  16     7042.95     7159.14    678.68 o 
 -15   7  16    12872.33    12466.39    560.81 o 
 -13   7  16     2002.63     1820.47    530.80 o 
 -11   7  16      124.23      208.31    120.08 o 
  -9   7  16     1678.56     1736.02    219.30 o 
  -7   7  16     1459.60     1516.22    372.34 o 
  -5   7  16     9309.96     9586.78    365.47 o 
  -3   7  16     4429.55     4277.44    264.54 o 
  -1   7  16     1076.23     1032.94    146.45 o 
   1   7  16     2144.25     2223.04    200.79 o 
   3   7  16       65.34       86.21     93.30 o 
 -22   8  16      690.45      858.78    299.97 o 
 -20   8  16     5516.47     5444.76    384.01 o 
 -18   8  16      671.63      501.91    170.45 o 
 -16   8  16      872.57     1015.96    196.89 o 
 -14   8  16      300.90      283.65    151.50 o 
 -12   8  16     2601.95     2850.62    347.94 o 
 -10   8  16     4985.28     5356.35    371.24 o 
  -8   8  16      743.56     1069.33    189.21 o 
  -6   8  16     2082.48     2438.61    441.51 o 
  -4   8  16     2163.17     2118.35    247.85 o 
  -2   8  16     3784.45     3249.70    297.57 o 
   0   8  16     4226.57     4902.19    283.58 o 
 -15   9  16    21366.60    20942.53    821.73 o 
 -13   9  16     5230.74     4941.22    386.93 o 
 -11   9  16      571.35      724.19    179.64 o 
  -9   9  16     1414.15     1250.79    209.80 o 
 -35   1  17     3651.27     3445.14    313.22 o 
 -33   1  17     2910.59     3050.87    461.58 o 
 -31   1  17        5.74       61.18    111.96 o 
 -29   1  17    10639.44    10819.25    523.55 o 
 -27   1  17    21424.29    21836.21    797.33 o 
 -25   1  17     1629.66     1701.61    162.14 o 
 -23   1  17      507.98      457.06     82.23 o 
 -21   1  17     4731.72     4701.32    195.06 o 
 -19   1  17    16632.26    16975.64    427.63 o 
 -17   1  17    14571.01    14693.94    385.17 o 
 -15   1  17        3.72        1.31     57.07 o 
 -13   1  17    16126.85    15692.85    403.76 o 
 -11   1  17     6297.76     6061.95    248.01 o 
  -9   1  17    18268.45    17435.37    437.46 o 
  -7   1  17     3479.49     3564.74    195.02 o 
  -5   1  17     2313.96     2128.62    146.22 o 
  -3   1  17    20977.77    20704.48    506.37 o 
  -1   1  17    19217.51    19251.01    484.79 o 
   1   1  17       63.72      -21.18     67.77 o 
   3   1  17      272.71      244.45     88.35 o 
   5   1  17      653.88      636.90    111.33 o 
   7   1  17     9157.87     9737.99    334.88 o 
   9   1  17    10055.73    11257.12    374.48 o 
 -34   2  17      660.72      568.92    230.88 o 
 -32   2  17      276.59      277.90    130.65 o 
 -30   2  17       98.89      185.56    121.04 o 
 -28   2  17      258.45      327.58    109.43 o 
 -26   2  17     2064.70     1902.95    179.69 o 
 -24   2  17     1579.69     1334.58    165.87 o 
 -22   2  17     6084.94     6515.00    303.03 o 
 -20   2  17      484.22      424.53     77.43 o 
 -18   2  17      577.94      528.00     83.42 o 
 -16   2  17      389.31      392.74     80.92 o 
 -14   2  17        8.43      -63.50     58.27 o 
 -12   2  17      756.75      903.64    100.05 o 
 -10   2  17      179.13      122.80     66.48 o 
  -8   2  17     2617.81     2777.49    165.88 o 
  -6   2  17      576.52      510.37    107.16 o 
  -4   2  17      273.56      297.68     81.68 o 
  -2   2  17     1189.61     1351.69    126.46 o 
   0   2  17        1.45      -94.36     62.90 o 
   2   2  17     1572.99     1332.09    132.19 o 
   4   2  17     1107.19     1252.07    131.34 o 
   6   2  17        5.28       22.97     85.47 o 
   8   2  17      212.19      198.73    100.00 o 
  10   2  17      872.36      908.87    154.27 o 
 -33   3  17       56.44      279.05    144.03 o 
 -31   3  17     4607.75     4407.91    345.80 o 
 -29   3  17    11714.08    13903.09    587.26 o 
 -27   3  17    10928.83    11611.38    521.02 o 
 -25   3  17      621.87      530.45    141.91 o 
 -23   3  17      546.65      734.54    151.07 o 
 -21   3  17    20222.90    20128.49    733.79 o 
 -19   3  17    15995.48    16430.31    560.85 o 
 -17   3  17     8825.02     8958.41    281.35 o 
 -15   3  17      218.17      224.20     70.15 o 
 -13   3  17    21653.85    21387.88    510.76 o 
 -11   3  17    18141.89    18115.54    452.01 o 
  -9   3  17    23059.60    22467.98    532.63 o 
  -7   3  17       29.49       55.71     70.78 o 
  -5   3  17     2003.52     1965.70    143.52 o 
  -3   3  17    15823.39    15618.72    450.56 o 
  -1   3  17    25798.39    25129.87    593.41 o 
   1   3  17     6777.18     6781.60    256.93 o 
   3   3  17      305.93      383.35     93.07 o 
   5   3  17     4029.03     4376.61    228.28 o 
   7   3  17    10536.32    10966.47    362.26 o 
   9   3  17     1345.70     1398.78    156.02 o 
 -32   4  17     7667.84     8519.26    583.94 o 
 -30   4  17     2344.31     2712.79    279.15 o 
 -28   4  17      362.89      287.02    131.84 o 
 -26   4  17     2013.23     1812.88    405.32 o 
 -24   4  17     5380.69     5457.52    358.65 o 
 -22   4  17      958.13      991.67    172.97 o 
 -20   4  17     1067.64      902.44    173.40 o 
 -18   4  17     5305.75     5112.42    338.20 o 
 -16   4  17    15844.14    14897.82    596.37 o 
 -14   4  17     9467.51     9261.89    333.78 o 
 -12   4  17     6157.76     5889.87    259.99 o 
 -10   4  17     1115.92     1288.44    118.25 o 
  -8   4  17    24995.58    25858.46    597.11 o 
  -6   4  17     5855.96     5795.92    225.96 o 
  -4   4  17      684.36      802.02    104.33 o 
  -2   4  17       16.15      -74.95     49.97 o 
   0   4  17       87.88       91.04     77.37 o 
   2   4  17    12102.89    12078.29    365.91 o 
   4   4  17     8445.00     8710.41    306.77 o 
   6   4  17      244.20      255.04    100.80 o 
   8   4  17     2474.40     2400.26    186.49 o 
 -31   5  17      329.79      307.84    145.00 o 
 -29   5  17      791.92      841.58    175.30 o 
 -27   5  17     3574.99     3374.82    414.05 o 
 -25   5  17     6496.25     6644.80    447.36 o 
 -23   5  17       89.87      202.75    126.18 o 
 -21   5  17     1157.19     1080.54    185.85 o 
 -19   5  17     5765.86     5658.30    364.64 o 
 -17   5  17     2599.60     2428.71    250.11 o 
 -15   5  17      366.58      326.32    128.17 o 
 -13   5  17     1107.99     1138.82    214.46 o 
 -11   5  17     2695.70     2463.42    186.67 o 
  -9   5  17     9413.48     9031.62    449.56 o 
  -7   5  17      679.19      555.75    109.33 o 
  -5   5  17      106.51      226.15     88.53 o 
  -3   5  17      548.36      427.41    108.81 o 
  -1   5  17     1340.50     1312.93    151.63 o 
   1   5  17     7190.30     7248.94    383.59 o 
   3   5  17      857.85      767.22    115.42 o 
   5   5  17     2463.81     2756.84    354.58 o 
 -28   6  17      282.64      289.42    204.98 o 
 -26   6  17      100.56      146.92    131.71 o 
 -24   6  17     3404.86     3743.58    522.86 o 
 -22   6  17     9064.79     8940.57    471.47 o 
 -20   6  17     1798.93     2065.64    251.09 o 
 -18   6  17       14.01       64.22    114.20 o 
 -16   6  17      499.39      569.05    148.49 o 
 -14   6  17     2510.48     2541.69    261.72 o 
 -12   6  17     1058.89      784.61    161.39 o 
 -10   6  17      433.58      238.05    125.89 o 
  -8   6  17     3679.05     3258.50    222.96 o 
  -6   6  17     5497.56     5825.70    281.93 o 
  -4   6  17     5712.34     5888.07    279.19 o 
  -2   6  17      437.57      397.14    109.37 o 
   0   6  17      492.57      514.84    115.84 o 
   2   6  17     4859.54     5183.84    278.79 o 
   4   6  17     4579.01     4691.58    278.80 o 
 -25   7  17     1393.39     1124.62    256.90 o 
 -23   7  17      208.86      228.05    135.92 o 
 -21   7  17     9235.35     8531.47    467.52 o 
 -19   7  17     4682.87     4161.57    463.56 o 
 -17   7  17      340.65      214.27    134.21 o 
 -15   7  17       41.39     -122.48    141.34 o 
 -13   7  17      879.35     1118.88    192.70 o 
 -11   7  17     8511.23     8411.25    990.93 o 
  -9   7  17     5467.82     6025.45    388.59 o 
  -7   7  17      540.46      515.28    151.02 o 
  -5   7  17     4352.73     4587.62    525.09 o 
  -3   7  17      343.78      388.35    125.32 o 
  -1   7  17      886.58      987.44    144.16 o 
   1   7  17     1709.43     1608.62    174.86 o 
 -20   8  17     2164.39     2225.69    267.75 o 
 -18   8  17      660.36      575.92    170.21 o 
 -16   8  17    19521.32    19398.72    977.83 o 
 -14   8  17    10693.11    10409.40    524.23 o 
 -12   8  17       83.21      -32.38    119.08 o 
 -10   8  17      558.74      869.26    181.71 o 
  -8   8  17     2892.55     3184.72    310.17 o 
  -6   8  17     5718.00     5134.04    364.83 o 
  -4   8  17     6977.50     7093.63    413.13 o 
 -34   0  18    10263.60     9864.12    704.20 o 
 -32   0  18     9748.97    10943.52    739.07 o 
 -30   0  18      374.07      677.42    236.09 o 
 -28   0  18    15820.30    15931.42    926.23 o 
 -26   0  18    20836.56    21658.50    744.36 o 
 -24   0  18    12438.33    12063.24    490.02 o 
 -22   0  18      191.61      176.60    134.38 o 
 -20   0  18     5915.86     5850.32    313.01 o 
 -18   0  18     3936.90     5071.46    292.14 o 
 -16   0  18    20145.12    21721.34    735.77 o 
 -14   0  18     4064.00     4319.32    521.19 o 
 -12   0  18     9442.00     8813.33    402.41 o 
 -10   0  18    16860.79    16450.28    602.45 o 
  -8   0  18    16319.44    15452.08    582.66 o 
  -6   0  18     9099.00     8903.14    483.76 o 
  -4   0  18      901.08      899.20    156.68 o 
  -2   0  18    31254.67    31678.64   1013.92 o 
   0   0  18    11613.47    13300.66    550.21 o 
   2   0  18     3476.82     4145.06    319.65 o 
   4   0  18     2315.92     2364.53    389.79 o 
   6   0  18     1422.38     1614.02    220.87 o 
   8   0  18    13915.02    15433.60    652.13 o 
 -33   1  18        1.29      129.15    115.16 o 
 -31   1  18     2035.18     1934.28    256.62 o 
 -29   1  18     5499.10     5840.03    286.02 o 
 -27   1  18     2018.36     2096.91    184.71 o 
 -25   1  18      137.06      150.63     89.84 o 
 -23   1  18       42.69      134.85     89.10 o 
 -21   1  18      843.55      895.31    102.39 o 
 -19   1  18      237.98      305.46     74.58 o 
 -17   1  18      902.11     1036.17    107.01 o 
 -15   1  18        4.82       63.89     62.24 o 
 -13   1  18       22.89       47.59     62.85 o 
 -11   1  18     7529.13     7577.77    261.20 o 
  -9   1  18       41.86       51.99     66.50 o 
  -7   1  18     2994.66     2734.56    166.44 o 
  -5   1  18     1225.48     1170.94    120.27 o 
  -3   1  18      188.51      238.69     81.96 o 
  -1   1  18     2125.69     2148.91    158.42 o 
   1   1  18     2287.54     2353.60    168.99 o 
   3   1  18     2543.04     2902.21    191.33 o 
   5   1  18     2282.70     2310.71    179.50 o 
   7   1  18     1522.34     1464.26    156.25 o 
 -32   2  18      427.04      525.59    152.08 o 
 -30   2  18     9601.80    10552.21    494.21 o 
 -28   2  18    16204.49    17083.12   1033.63 o 
 -26   2  18     4808.51     5162.05    267.12 o 
 -24   2  18      755.97      615.45    259.07 o 
 -22   2  18     4452.54     4564.02    248.99 o 
 -20   2  18     9726.24    10096.47    308.38 o 
 -18   2  18    24961.08    23480.81    553.40 o 
 -16   2  18     5842.53     5553.79    247.73 o 
 -14   2  18     4872.38     4825.84    341.41 o 
 -12   2  18     8504.95     8665.97    281.20 o 
 -10   2  18     6779.90     7328.59    256.77 o 
  -8   2  18     3606.28     3481.85    189.94 o 
  -6   2  18       41.03      -12.01     68.16 o 
  -4   2  18    14205.72    13632.46    384.02 o 
  -2   2  18    11721.71    11514.56    435.87 o 
   0   2  18     4287.89     4222.92    215.37 o 
   2   2  18      251.78      244.54     88.66 o 
   4   2  18     5606.83     6375.47    267.63 o 
   6   2  18     7116.96     7525.78    298.22 o 
 -31   3  18       71.43      283.83    135.42 o 
 -29   3  18      279.57      302.37    141.27 o 
 -27   3  18       89.38      115.21    151.38 o 
 -25   3  18       44.29       46.41    106.93 o 
 -23   3  18    11973.60    11621.19    518.33 o 
 -21   3  18      387.66      525.20    136.96 o 
 -19   3  18     4873.82     5033.14    419.68 o 
 -17   3  18      125.68      110.43     65.54 o 
 -15   3  18     2158.16     2091.45    147.13 o 
 -13   3  18     1970.92     1940.54    142.42 o 
 -11   3  18     1237.40     1257.70    120.30 o 
  -9   3  18     6464.41     6077.95    410.46 o 
  -7   3  18     3038.51     3135.41    181.15 o 
  -5   3  18      348.82      355.07     87.15 o 
  -3   3  18      468.62      354.88     91.79 o 
  -1   3  18      197.04      130.56     81.27 o 
   1   3  18      482.12      480.97    102.75 o 
   3   3  18     6220.18     6571.65    266.90 o 
   5   3  18      863.07     1014.39    131.15 o 
   7   3  18      547.72      576.54    117.65 o 
 -30   4  18     2545.36     2240.30    254.70 o 
 -28   4  18     3512.05     3326.22    437.87 o 
 -26   4  18    14499.46    15303.71    921.51 o 
 -24   4  18     4108.03     4305.34    346.67 o 
 -22   4  18     4973.79     5268.31    358.58 o 
 -20   4  18     8447.06     8780.85    446.16 o 
 -18   4  18      769.42      505.77    143.29 o 
 -16   4  18     5432.47     5422.28    334.32 o 
 -14   4  18      556.87      404.34     97.54 o 
 -12   4  18    11255.94    10589.32    444.34 o 
 -10   4  18    18875.97    18214.21    789.25 o 
  -8   4  18     5897.88     6326.68    242.53 o 
  -6   4  18      311.76      407.11     89.76 o 
  -4   4  18     4228.83     4146.16    277.31 o 
  -2   4  18     7316.94     7129.54    306.66 o 
   0   4  18     6973.37     7696.70    283.08 o 
   2   4  18      873.17      754.99    116.79 o 
   4   4  18      214.08      394.49    101.36 o 
 -29   5  18      548.22      563.69    163.24 o 
 -27   5  18       58.07       65.35    120.72 o 
 -25   5  18      249.76      569.23    154.11 o 
 -23   5  18     4999.88     4694.31    363.56 o 
 -21   5  18     5475.15     5819.88    383.89 o 
 -19   5  18       89.43      101.88    113.83 o 
 -17   5  18     4879.20     5593.95    815.31 o 
 -15   5  18     5125.77     4488.14    324.09 o 
 -13   5  18      490.19      472.58    147.93 o 
 -11   5  18      583.27      720.91    117.94 o 
  -9   5  18     2844.30     2861.84    403.85 o 
  -7   5  18    12334.04    12971.66    438.65 o 
  -5   5  18     4266.55     4507.17    258.19 o 
  -3   5  18      191.05      153.52     90.12 o 
  -1   5  18       21.35       24.80     81.81 o 
   1   5  18     2230.15     2500.13    209.09 o 
   3   5  18     8950.04     9523.79    485.51 o 
 -26   6  18     5158.96     4954.75    389.97 o 
 -24   6  18     4326.54     3690.15    457.57 o 
 -22   6  18       87.03      134.13    130.97 o 
 -20   6  18    12243.41    12199.62    646.77 o 
 -18   6  18     1273.42     1098.61    190.33 o 
 -16   6  18     2030.47     2149.96    251.56 o 
 -14   6  18      894.49      918.74    173.26 o 
 -12   6  18       23.43       87.68    107.82 o 
 -10   6  18    13131.25    13789.29    594.28 o 
  -8   6  18    12306.07    12454.83    433.75 o 
  -6   6  18      577.62      631.24    156.81 o 
  -4   6  18       24.22       15.06     99.61 o 
  -2   6  18        8.15      -74.16    129.50 o 
   0   6  18     5168.01     5778.28    375.96 o 
 -23   7  18     3887.48     3666.44    339.39 o 
 -21   7  18     6004.50     6137.34    414.17 o 
 -19   7  18     2312.97     1782.26    237.34 o 
 -17   7  18       23.04      160.12    120.76 o 
 -15   7  18    16204.99    17198.25    707.77 o 
 -13   7  18     9895.34     9866.98    733.09 o 
 -11   7  18      405.47      291.91    140.40 o 
  -9   7  18       97.14      130.15    129.11 o 
  -7   7  18     1936.72     1848.45    231.97 o 
  -5   7  18    13514.71    13821.50    617.80 o 
  -3   7  18     4608.12     4652.42    289.07 o 
 -16   8  18      305.31      375.72    155.08 o 
 -14   8  18      508.54      526.96    162.43 o 
 -12   8  18      843.85      381.95    224.97 o 
 -10   8  18      109.34       65.76    124.49 o 
 -33   1  19     7039.00     7637.39    629.44 o 
 -31   1  19       96.32      105.27    118.23 o 
 -29   1  19    16798.38    18463.47    573.90 o 
 -27   1  19    19373.27    20433.27    611.19 o 
 -25   1  19     7942.55     8811.81    351.49 o 
 -23   1  19     1078.23      997.46    164.53 o 
 -21   1  19     1549.17     1686.82    135.21 o 
 -19   1  19    14990.91    15983.52    424.25 o 
 -17   1  19    31607.16    31963.01    715.05 o 
 -15   1  19     1438.68     1515.72    130.41 o 
 -13   1  19     2219.15     2346.79    173.68 o 
 -11   1  19     8937.10     8972.38    294.52 o 
  -9   1  19    11487.96    11657.22    347.23 o 
  -7   1  19     7046.04     7426.05    268.30 o 
  -5   1  19      831.57      845.23    114.66 o 
  -3   1  19    20262.57    19913.42    512.87 o 
  -1   1  19    18024.39    18726.94    497.20 o 
   1   1  19     3309.18     3421.42    209.62 o 
   3   1  19      156.28      143.65     91.23 o 
   5   1  19      575.69      524.28    115.56 o 
 -32   2  19     2934.42     3162.11    294.00 o 
 -30   2  19     1475.54     1396.18    448.94 o 
 -28   2  19      952.35     1008.66    179.01 o 
 -26   2  19      410.07       47.14    124.80 o 
 -24   2  19     7065.58     8038.05    337.09 o 
 -22   2  19     8794.71     9699.80    372.30 o 
 -20   2  19      794.31      840.37    104.83 o 
 -18   2  19        3.84      183.26     75.96 o 
 -16   2  19      129.20      152.86     58.34 o 
 -14   2  19     1063.44     1032.37    113.70 o 
 -12   2  19    13033.66    12802.19    367.33 o 
 -10   2  19      786.82      879.88    107.74 o 
  -8   2  19     2581.27     2667.27    171.60 o 
  -6   2  19     1925.96     1973.73    155.85 o 
  -4   2  19      193.50      240.63     87.49 o 
  -2   2  19     1543.54     1517.53    144.32 o 
   0   2  19        5.36        8.69     78.71 o 
   2   2  19     5287.99     5807.48    259.64 o 
   4   2  19     5423.47     6010.82    272.20 o 
 -31   3  19      373.99      330.50    192.44 o 
 -29   3  19      573.78      821.13    174.25 o 
 -27   3  19     2236.10     1997.65    237.20 o 
 -25   3  19     2386.06     2670.60    389.70 o 
 -23   3  19     1034.68     1226.33    207.73 o 
 -21   3  19     4214.83     4045.34    339.35 o 
 -19   3  19     6156.66     6453.57    569.05 o 
 -17   3  19     1185.57     1102.32    194.35 o 
 -15   3  19      245.97      304.91     81.61 o 
 -13   3  19     5347.49     5430.88    224.17 o 
 -11   3  19     1334.31     1326.59    126.52 o 
  -9   3  19     6966.64     6518.70    287.68 o 
  -7   3  19       51.17      158.86     76.25 o 
  -5   3  19      786.91      665.49    106.05 o 
  -3   3  19     3472.61     3634.04    209.55 o 
  -1   3  19     8895.11     9356.30    421.28 o 
   1   3  19      577.67      560.28    109.38 o 
   3   3  19      787.98      816.05    125.38 o 
 -30   4  19      109.21       23.40    123.48 o 
 -28   4  19      118.06      144.39    129.79 o 
 -26   4  19     1693.11     1888.23    241.86 o 
 -24   4  19      163.90      -33.45    111.15 o 
 -22   4  19      398.04      262.66    128.06 o 
 -20   4  19        2.42       12.73    246.26 o 
 -18   4  19     4504.06     4425.43    338.40 o 
 -16   4  19      450.40      253.31    120.13 o 
 -14   4  19       25.51        2.46     76.94 o 
 -12   4  19      357.94      377.01    101.73 o 
 -10   4  19       61.02      182.25     87.20 o 
  -8   4  19     5180.40     4538.96    250.56 o 
  -6   4  19     3267.12     3051.14    187.98 o 
  -4   4  19       20.31       19.97     55.26 o 
  -2   4  19      139.15      -19.15     75.44 o 
   0   4  19      112.84      130.07     87.75 o 
   2   4  19     1198.31     1224.45    164.18 o 
 -27   5  19    14662.04    14598.07    645.47 o 
 -25   5  19    14987.29    16613.60    695.12 o 
 -23   5  19     3017.56     3014.25    297.95 o 
 -21   5  19    11144.68    12299.57    718.56 o 
 -19   5  19    17866.20    17385.24    701.02 o 
 -17   5  19     5061.31     4954.37    355.29 o 
 -15   5  19     5766.36     5128.17    352.31 o 
 -13   5  19     1244.54     1344.19    202.08 o 
 -11   5  19     6907.98     6688.08    299.75 o 
  -9   5  19    18224.54    18288.51    562.67 o 
  -7   5  19     2147.29     2069.74    187.51 o 
  -5   5  19     1115.08     1204.98    153.00 o 
  -3   5  19     2338.32     2664.63    213.23 o 
  -1   5  19     4233.56     4507.66    282.32 o 
   1   5  19     7557.21     7323.65    339.72 o 
 -24   6  19     6872.94     7023.98    627.15 o 
 -22   6  19    10671.28    10752.38    541.82 o 
 -20   6  19     6347.61     7809.82    448.82 o 
 -18   6  19     1484.41     1571.64    223.40 o 
 -16   6  19     2677.32     2248.29    253.12 o 
 -14   6  19    11152.01    10727.26    994.71 o 
 -12   6  19     6762.18     7211.50    416.42 o 
 -10   6  19      773.93      618.70    161.19 o 
  -8   6  19     4247.96     4364.58    345.11 o 
  -6   6  19     3254.25     3307.53    235.53 o 
  -4   6  19     4125.55     4051.37    354.84 o 
  -2   6  19      558.14      502.51    124.03 o 
 -21   7  19     3431.57     3584.10    342.00 o 
 -19   7  19     2880.73     3272.91    614.19 o 
 -17   7  19        3.08       96.53    123.17 o 
 -15   7  19       86.30       78.10    124.43 o 
 -13   7  19      161.78      180.48    162.63 o 
 -11   7  19     1573.86     1498.43    224.50 o 
  -9   7  19     7259.21     7445.02    723.37 o 
  -7   7  19      713.11      937.01    188.17 o 
 -32   0  20     2637.25     2544.30    394.23 o 
 -30   0  20     6930.42     7105.55    598.33 o 
 -28   0  20    34927.09    39583.06   1831.35 o 
 -26   0  20    23055.64    25003.25    848.93 o 
 -24   0  20      825.69     1121.47    168.68 o 
 -22   0  20        1.50      -64.79     88.87 o 
 -20   0  20     2682.52     2959.06    256.26 o 
 -18   0  20    33773.87    34214.94   1080.26 o 
 -16   0  20    30504.99    32491.48   1037.57 o 
 -14   0  20     5781.85     5363.13    333.98 o 
 -12   0  20    16401.86    16854.49    636.29 o 
 -10   0  20     8294.17     8392.22    845.20 o 
  -8   0  20     9901.74     9980.44    500.62 o 
  -6   0  20     3542.47     3786.54    448.13 o 
  -4   0  20     1413.11     1488.65    201.64 o 
  -2   0  20    31043.46    32791.60   1079.69 o 
   0   0  20     9089.62    10007.64    485.77 o 
   2   0  20      938.93      759.92    179.17 o 
 -31   1  20     1364.76     1859.12    472.22 o 
 -29   1  20       25.21      -53.56     84.08 o 
 -27   1  20       65.35      -54.03    130.12 o 
 -25   1  20     1138.39     1276.33    156.58 o 
 -23   1  20     3304.94     3499.06    195.64 o 
 -21   1  20     1717.61     1853.33    143.81 o 
 -19   1  20      394.80      385.84     87.88 o 
 -17   1  20      868.73      960.93    111.21 o 
 -15   1  20       76.81       90.63     71.61 o 
 -13   1  20     4718.37     5032.61    227.83 o 
 -11   1  20      505.11      521.24     97.83 o 
  -9   1  20     4085.32     4073.57    232.05 o 
  -7   1  20     9093.28     9376.10    314.96 o 
  -5   1  20      310.05      418.49     92.47 o 
  -3   1  20       43.81       99.43     81.54 o 
  -1   1  20     1628.65     1815.03    180.97 o 
   1   1  20       42.48       78.57     87.97 o 
   3   1  20     3609.74     3530.37    225.32 o 
 -30   2  20       10.57      129.25    117.62 o 
 -28   2  20     3829.43     3845.08    327.26 o 
 -26   2  20    10545.55    10776.71   1150.88 o 
 -24   2  20     1983.95     2203.59    239.12 o 
 -22   2  20      735.29      729.61    126.76 o 
 -20   2  20     1624.22     1707.97    159.96 o 
 -18   2  20     7627.69     8293.68    474.17 o 
 -16   2  20    13505.49    13914.00    394.40 o 
 -14   2  20      420.26      489.56     93.00 o 
 -12   2  20       91.34       79.48     71.66 o 
 -10   2  20     4577.08     4729.05    219.26 o 
  -8   2  20     4147.25     4508.75    226.17 o 
  -6   2  20     1117.81     1087.54    125.75 o 
  -4   2  20       32.98       65.14     79.36 o 
  -2   2  20     2467.37     2982.08    196.34 o 
   0   2  20     6673.84     7038.92    284.50 o 
   2   2  20     1217.58     1180.53    141.39 o 
 -29   3  20       76.15       22.99    125.04 o 
 -27   3  20     4676.66     4537.52    352.97 o 
 -25   3  20      919.63      954.66    181.96 o 
 -23   3  20     6531.31     6833.32    391.91 o 
 -21   3  20     1687.59     1719.33    217.98 o 
 -19   3  20        0.60      -55.23     95.50 o 
 -17   3  20        1.33      -93.17     68.46 o 
 -15   3  20       44.79        7.77     66.05 o 
 -13   3  20       68.82      109.81     72.71 o 
 -11   3  20     6559.89     6876.00    301.54 o 
  -9   3  20       81.56       42.20     67.93 o 
  -7   3  20      520.82      534.91    100.69 o 
  -5   3  20      144.84      215.27     87.05 o 
  -3   3  20      103.89      -17.42     85.51 o 
  -1   3  20      153.70      181.74     91.64 o 
   1   3  20       10.28     -104.63     81.07 o 
 -28   4  20     3764.30     3589.50    372.49 o 
 -26   4  20    10911.83    11815.07    559.33 o 
 -24   4  20     5309.04     6230.84    438.30 o 
 -22   4  20      572.74      714.25    167.17 o 
 -20   4  20     4635.14     4943.38    349.98 o 
 -18   4  20     5290.77     5006.51    808.79 o 
 -16   4  20     8061.00     8025.07    551.49 o 
 -14   4  20      332.74      287.19     96.89 o 
 -12   4  20     1515.97     1463.95    174.34 o 
 -10   4  20    15185.65    15312.73    499.64 o 
  -8   4  20     6463.20     7001.00    314.00 o 
  -6   4  20      421.81      387.47    113.64 o 
  -4   4  20        4.20       36.07     67.75 o 
  -2   4  20      980.52     1028.19    133.38 o 
   0   4  20     7080.40     7571.82    298.95 o 
 -25   5  20      469.37      613.77    169.02 o 
 -23   5  20     6274.27     6988.85    438.68 o 
 -21   5  20     7462.97     8780.83    473.45 o 
 -19   5  20     1627.24     1660.58    227.41 o 
 -17   5  20      502.48      276.00    139.64 o 
 -15   5  20     1812.43     1885.48    234.53 o 
 -13   5  20      222.24      185.27    150.37 o 
 -11   5  20     6381.66     6205.20    504.39 o 
  -9   5  20      235.60      257.62    102.82 o 
  -7   5  20     1147.66     1370.83    163.79 o 
  -5   5  20     4765.00     4510.63    281.51 o 
  -3   5  20     1071.36     1057.37    150.95 o 
 -22   6  20      461.96      404.28    159.65 o 
 -20   6  20     7287.02     7310.50    437.47 o 
 -18   6  20     8178.08     7977.36    453.63 o 
 -16   6  20      633.44      385.25    187.49 o 
 -14   6  20      175.51      228.59    186.14 o 
 -12   6  20      365.75      459.86    155.94 o 
 -10   6  20     5270.45     5447.75    473.02 o 
  -8   6  20     5620.25     5508.67    379.71 o 
  -6   6  20      516.63      648.83    151.84 o 
 -29   1  21     8167.56     9107.38    879.31 o 
 -27   1  21    13759.46    15186.69    509.25 o 
 -25   1  21     8269.37     9525.88    380.60 o 
 -23   1  21       74.69       40.52     83.78 o 
 -21   1  21      282.72      294.90     81.77 o 
 -19   1  21     8293.69     9392.28    312.63 o 
 -17   1  21    21938.42    24162.91    591.27 o 
 -15   1  21     4942.69     5512.56    238.34 o 
 -13   1  21     1641.84     1813.97    152.94 o 
 -11   1  21     6708.00     6874.72    266.07 o 
  -9   1  21     4334.07     3982.67    218.86 o 
  -7   1  21     7184.53     7624.30    289.07 o 
  -5   1  21     2835.87     2927.13    261.47 o 
  -3   1  21     6640.47     6847.26    281.32 o 
  -1   1  21     6173.83     6880.79    396.24 o 
 -30   2  21       82.94       44.75    119.36 o 
 -28   2  21      298.44      423.40    141.84 o 
 -26   2  21     1059.49     1438.01    211.39 o 
 -24   2  21     1991.28     2154.41    241.18 o 
 -22   2  21     5297.21     5964.95    303.63 o 
 -20   2  21        4.88      140.80     77.73 o 
 -18   2  21     3649.87     3912.44    386.73 o 
 -16   2  21     1282.25     1258.43    127.41 o 
 -14   2  21       70.78      253.97     83.31 o 
 -12   2  21     1808.55     2099.13    177.53 o 
 -10   2  21      250.10      160.67     79.15 o 
  -8   2  21     3328.00     3232.90    200.37 o 
  -6   2  21      964.57     1309.21    138.44 o 
  -4   2  21       48.18       98.93     84.14 o 
  -2   2  21        3.52       47.62     83.99 o 
 -27   3  21     7202.64     7258.33    417.70 o 
 -25   3  21    23518.85    25160.18    907.83 o 
 -23   3  21     9997.27    11868.50    548.04 o 
 -21   3  21      447.73      344.83    135.08 o 
 -19   3  21     3583.17     3555.04    308.17 o 
 -17   3  21     7313.28     7603.69    382.04 o 
 -15   3  21     7134.13     7001.64    309.38 o 
 -13   3  21     4802.24     4834.08    239.03 o 
 -11   3  21      205.24      222.85     99.18 o 
  -9   3  21     8158.13     8438.86    304.22 o 
  -7   3  21     6210.98     6447.34    265.34 o 
  -5   3  21      766.43      942.92    127.65 o 
  -3   3  21     1772.12     1892.34    164.29 o 
 -26   4  21      642.68      551.90    158.76 o 
 -24   4  21      525.85      482.68    159.92 o 
 -22   4  21     8024.84     8908.31    471.10 o 
 -20   4  21     7233.80     7717.20    432.78 o 
 -18   4  21     2977.55     2971.14    308.93 o 
 -16   4  21     3395.02     3085.75    368.05 o 
 -14   4  21      687.39      771.61    181.35 o 
 -12   4  21     7194.43     7114.24    320.02 o 
 -10   4  21     2981.42     2865.98    222.80 o 
  -8   4  21       21.22      201.84    101.78 o 
  -6   4  21      413.06      379.59    116.86 o 
  -4   4  21        8.61       73.97     96.13 o 
 -23   5  21      937.41     1057.89    197.39 o 
 -21   5  21     9677.06    10269.69    521.23 o 
 -19   5  21     6990.03     7500.04    437.46 o 
 -17   5  21     1616.87     1681.44    232.19 o 
 -15   5  21      786.55      848.91    182.96 o 
 -13   5  21     2239.43     2367.87    674.75 o 
 -11   5  21     5769.46     5723.40    668.15 o 
  -9   5  21    16958.40    18289.21    585.27 o 
  -7   5  21      421.36      436.94    122.37 o 
 -16   6  21     5770.63     5764.84    397.99 o 
 -14   6  21    10736.79    10970.14    543.73 o 
 -28   0  22     6530.22     6507.69    582.43 o 
 -26   0  22    12066.57    14130.80    903.13 o 
 -24   0  22      378.07      616.69    146.15 o 
 -22   0  22      508.80      564.49    151.25 o 
 -20   0  22       29.95      267.94    120.25 o 
 -18   0  22     8027.17     8783.34    437.53 o 
 -16   0  22     8523.18     8968.14    442.65 o 
 -14   0  22      667.24      796.42    163.70 o 
 -12   0  22     1727.67     2247.66    382.16 o 
 -10   0  22      927.18      842.94    171.09 o 
  -8   0  22       29.97       59.70    127.51 o 
  -6   0  22     4107.11     3511.79    308.62 o 
  -4   0  22       56.02      247.57    161.00 o 
 -27   1  22      150.09      292.16    102.40 o 
 -25   1  22      178.29      120.44    129.90 o 
 -23   1  22      108.17      131.23     97.23 o 
 -21   1  22      473.71      431.25     93.13 o 
 -19   1  22      960.34      963.69    120.61 o 
 -17   1  22      463.97      608.99    104.80 o 
 -15   1  22     1605.37     1505.66    142.92 o 
 -13   1  22     1821.25     2157.44    196.57 o 
 -11   1  22      741.20      951.01    137.23 o 
  -9   1  22      455.32      662.22    112.38 o 
  -7   1  22     1475.13     1711.59    156.76 o 
  -5   1  22      114.98      145.06     90.07 o 
  -3   1  22     2420.35     2779.19    206.45 o 
 -28   2  22    12910.05    14090.88    610.67 o 
 -26   2  22    11079.59    12781.13    603.68 o 
 -24   2  22     4441.57     4810.06    343.05 o 
 -22   2  22     3256.96     3123.47    289.41 o 
 -20   2  22     2590.23     2116.08    246.03 o 
 -18   2  22    17974.06    19640.91    516.55 o 
 -16   2  22    30296.72    33762.77    777.83 o 
 -14   2  22     2856.19     2747.23    227.92 o 
 -12   2  22       90.60       17.45     80.20 o 
 -10   2  22     9046.73     9387.70    328.14 o 
  -8   2  22    12420.00    13222.54    409.30 o 
  -6   2  22     8052.40     8674.98    322.88 o 
  -4   2  22     3290.13     3207.66    213.52 o 
 -25   3  22      723.49      799.05    173.04 o 
 -23   3  22     4775.00     5610.60    379.02 o 
 -21   3  22     6399.95     7707.59    433.37 o 
 -19   3  22       74.66      178.64    125.04 o 
 -17   3  22       22.73       74.70    119.33 o 
 -15   3  22       45.15       59.06    100.97 o 
 -13   3  22     5244.28     5707.78    295.01 o 
 -11   3  22    11503.37    12738.84    458.22 o 
  -9   3  22      776.72      810.09    121.13 o 
  -7   3  22     1490.48     1557.68    152.40 o 
 -22   4  22      854.64      984.28    189.90 o 
 -20   4  22     1212.07     1495.98    225.82 o 
 -18   4  22     6597.99     7231.02    423.38 o 
 -16   4  22     4013.16     4351.56    362.76 o 
 -14   4  22      958.76     1431.53    340.98 o 
 -12   4  22       27.00      -77.61     80.55 o 
 -10   4  22     8708.25     9372.53    386.67 o 
  -8   4  22     4276.88     5092.65    307.66 o 
 -17   5  22        9.51       54.87    128.38 o 
 -15   5  22      456.74      571.91    167.57 o 
 -25   1  23     6315.04     7077.09    334.69 o 
 -23   1  23      775.06     1095.17    192.05 o 
 -21   1  23      649.15      902.62    119.31 o 
 -19   1  23      369.63      366.64    134.90 o 
 -17   1  23    12288.16    13640.71    414.33 o 
 -15   1  23    12179.50    12909.41    450.33 o 
 -13   1  23       38.63       63.86     81.47 o 
 -11   1  23     1025.98     1299.93    167.31 o 
  -9   1  23     4306.41     4478.90    288.04 o 
 -24   2  23      150.98      345.17    135.71 o 
 -22   2  23     1458.01     1496.14    276.19 o 
 -20   2  23      215.32      258.98    132.02 o 
 -18   2  23      471.15      465.92    101.57 o 
 -16   2  23      227.71      400.70    117.37 o 
 -14   2  23     1749.26     1944.07    166.66 o 
 -12   2  23      555.96      716.62    117.37 o 
 -10   2  23     2769.97     3259.17    213.03 o 
 -21   3  23     1103.25     1043.56    196.50 o 
 -19   3  23     8597.50     9879.63    503.90 o 
 -17   3  23    17503.79    20425.90    794.21 o 
 -15   3  23     7294.09     8208.41    357.06 o 
 -13   3  23      905.66     1146.93    157.99 o 
 -11   3  23     3220.97     3575.58    287.79 o 
 -20   0  24      624.38      751.75    276.12 o 
 -18   0  24     5437.24     5685.76    692.36 o 
 -16   0  24    15839.40    18652.24    735.52 o 
 -14   0  24     5178.19     5548.39    380.99 o 
 -19   1  24      166.26      225.80     91.62 o 
 -17   1  24     1585.17     1365.08    144.66 o 
                                                 
